# Supplementary material for: GraphProt: modeling binding preferences of RNA-binding proteins
Source: Genome Biol. 2014 Jan 22;15(1):R17. doi: 10.1186/gb-2014-15-1-r17 (PMC4053806; doi:10.1186/gb-2014-15-1-r17)
Supplement: Additional file 5 — Parameters fitted for GraphProt CLIP-seq sequence models (CSV). [file gb-2014-15-1-r17-S5.csv]

protein	R	D	b	EPOCHS	LAMBDA
ALKBH5 PAR-CLIP	1	2	16	20	0.0001
C17ORF85 PAR-CLIP	2	6	14	30	0.001
C22ORF28 PAR-CLIP	1	3	16	30	0.001
CAPRIN1 PAR-CLIP	1	4	16	40	0.001
Ago2 HITS-CLIP	1	3	16	40	0.001
ELAVL1 HITS-CLIP	1	6	18	40	0.001
SFRS1 HITS-CLIP	3	6	18	40	0.001
HNRNPC iCLIP	3	0	14	10	0.001
TDP43 iCLIP	1	3	14	30	0.001
TIA1 iCLIP	1	6	16	30	0.001
TIAL1 iCLIP	3	4	18	40	0.001
Ago1-4 PAR-CLIP	3	4	18	30	0.001
ELAVL1 PAR-CLIP (B)	0	6	14	10	0.001
ELAVL1 PAR-CLIP (A)	2	6	16	10	0.001
EWSR1 PAR-CLIP	1	2	16	50	0.001
FUS PAR-CLIP	1	1	16	40	0.0001
ELAVL1 PAR-CLIP (C)	0	1	14	50	1e-05
IGF2BP1-3 PAR-CLIP	1	3	14	40	0.001
MOV10 PAR-CLIP	4	2	16	20	0.001
PUM2 PAR-CLIP	4	4	16	40	0.001
QKI PAR-CLIP	4	6	16	50	0.001
TAF15 PAR-CLIP	3	2	14	50	0.001
PTB HITS-CLIP	1	6	14	50	0.001
ZC3H7B PAR-CLIP	2	2	14	30	1e-05
