# Supplementary material for: GraphProt: modeling binding preferences of RNA-binding proteins
Source: Genome Biol. 2014 Jan 22;15(1):R17. doi: 10.1186/gb-2014-15-1-r17 (PMC4053806; doi:10.1186/gb-2014-15-1-r17)
Supplement: Additional file 6 — Parameters fitted for GraphProt CLIP-seq structure models (CSV). [file gb-2014-15-1-r17-S6.csv]

protein	ABSTRACTION	R	D	b	EPOCHS	LAMBDA
ALKBH5 PAR-CLIP	1	4	2	14	40	0.001
C17ORF85 PAR-CLIP	5	4	1	18	50	0.001
C22ORF28 PAR-CLIP	5	3	0	18	50	0.001
CAPRIN1 PAR-CLIP	5	4	0	16	40	0.0001
Ago2 HITS-CLIP	1	3	0	18	30	0.001
ELAVL1 HITS-CLIP	3	1	5	14	20	0.0001
SFRS1 HITS-CLIP	3	1	2	14	20	0.0001
HNRNPC iCLIP	5	3	1	18	30	0.001
TDP43 iCLIP	3	3	1	18	10	0.001
TIA1 iCLIP	5	2	0	16	30	0.001
TIAL1 iCLIP	1	3	1	18	20	0.001
Ago1-4 PAR-CLIP	1	4	1	18	20	1e-06
ELAVL1 PAR-CLIP (B)	3	1	2	14	30	0.0001
ELAVL1 PAR-CLIP (A)	1	3	3	18	50	0.0001
EWSR1 PAR-CLIP	3	3	0	16	30	0.001
FUS PAR-CLIP	5	4	0	16	50	0.0001
ELAVL1 PAR-CLIP (C)	5	3	0	18	50	1e-07
IGF2BP1-3 PAR-CLIP	5	4	0	16	50	0.0001
MOV10 PAR-CLIP	5	4	0	18	40	0.0001
PUM2 PAR-CLIP	3	3	2	14	20	1e-05
QKI PAR-CLIP	3	4	0	18	20	0.001
TAF15 PAR-CLIP	5	1	3	18	50	0.0001
PTB HITS-CLIP	1	3	0	18	20	0.001
ZC3H7B PAR-CLIP	5	4	0	18	30	0.0001
