# Supplementary material for: GraphProt: modeling binding preferences of RNA-binding proteins
Source: Genome Biol. 2014 Jan 22;15(1):R17. doi: 10.1186/gb-2014-15-1-r17 (PMC4053806; doi:10.1186/gb-2014-15-1-r17)
Supplement: Additional file 7 — Parameters fitted for GraphProt RNAcompete models (CSV). [file gb-2014-15-1-r17-S7.csv]

protein	ABSTRACTION	R	D	b	c	e
Fusip_data_full_A	1	2	4	14	1	0.1
Fusip_data_full_B	1	2	3	14	1	0.1
ELAVL1_data_full_A	5	1	6	14	1	0.1
ELAVL1_data_full_B	3	2	5	14	1	0.1
PTB_data_full_A	5	2	6	14	1	1
PTB_data_full_B	5	2	2	14	0.1	0.1
RBM4_data_full_A	5	2	2	14	1	0.1
RBM4_data_full_B	3	3	3	14	1	0.1
SFRS1_data_full_A	5	2	4	14	1	0.1
SFRS1_data_full_B	5	3	3	14	1	0.1
SLM2_data_full_A	5	2	3	14	1	0.1
SLM2_data_full_B	5	3	4	14	1	0.1
U1A_data_full_A	3	4	4	14	1	0.1
U1A_data_full_B	3	4	4	14	1	0.1
VTS1_data_full_A	3	3	3	14	1	0.1
VTS1_data_full_B	5	4	4	14	1	0.1
YB1_data_full_A	5	3	5	14	0.1	0.1
YB1_data_full_B	1	4	4	14	0.1	0.01
