# Supplementary material for: GraphProt: modeling binding preferences of RNA-binding proteins
Source: Genome Biol. 2014 Jan 22;15(1):R17. doi: 10.1186/gb-2014-15-1-r17 (PMC4053806; doi:10.1186/gb-2014-15-1-r17)
Supplement: Additional file 8 — Motif lengths chosen for RNAcontext models (CSV). [file gb-2014-15-1-r17-S8.csv]

data	motif length
Fusip A	10
Fusip B	11
HuR A	11
HuR B	10
PTB A	7
PTB B	8
RBM4 A	7
RBM4 B	7
SF2 A	5
SF2 B	5
SLM2 A	10
SLM2 B	12
U1A A	12
U1A B	12
VTS1 A	7
VTS1 B	7
YB1 A	4
YB1 B	9
ALKBH5 PAR-CLIP	7
C17ORF85 PAR-CLIP	6
C22ORF28 PAR-CLIP	4
CAPRIN1 PAR-CLIP	6
Ago2 HITS-CLIP	4
ELAVL1 HITS-CLIP	7
SFRS1 HITS-CLIP	10
HNRNPC iCLIP	4
TDP43 iCLIP	7
TIA1 iCLIP	12
TIAL1 iCLIP	12
Ago1-4 PAR-CLIP	7
ELAVL1 PAR-CLIP (B)	8
ELAVL1 PAR-CLIP (A)	6
EWSR1 PAR-CLIP	7
FUS PAR-CLIP	8
ELAVL1 PAR-CLIP (C)	8
IGF2BP1-3 PAR-CLIP	7
MOV10 PAR-CLIP	4
PUM2 PAR-CLIP	7
QKI PAR-CLIP	9
TAF15 PAR-CLIP	9
PTB HITS-CLIP	8
ZC3H7B PAR-CLIP	4
