# Supplementary material for: GraphProt: modeling binding preferences of RNA-binding proteins
Source: Genome Biol. 2014 Jan 22;15(1):R17. doi: 10.1186/gb-2014-15-1-r17 (PMC4053806; doi:10.1186/gb-2014-15-1-r17)
Supplement: Additional file 9 — Motif lengths chosen for MatrixREDUCE models (CSV). [file gb-2014-15-1-r17-S9.csv]

set	crossvalidation split	motif length
ALKBH5 PAR-CLIP	0	4
ALKBH5 PAR-CLIP	1	4
ALKBH5 PAR-CLIP	2	4
ALKBH5 PAR-CLIP	3	4
ALKBH5 PAR-CLIP	4	4
ALKBH5 PAR-CLIP	5	5
ALKBH5 PAR-CLIP	6	4
ALKBH5 PAR-CLIP	7	4
ALKBH5 PAR-CLIP	8	4
ALKBH5 PAR-CLIP	9	4
C17ORF85 PAR-CLIP	0	4
C17ORF85 PAR-CLIP	1	4
C17ORF85 PAR-CLIP	2	4
C17ORF85 PAR-CLIP	3	4
C17ORF85 PAR-CLIP	4	4
C17ORF85 PAR-CLIP	5	4
C17ORF85 PAR-CLIP	6	4
C17ORF85 PAR-CLIP	7	4
C17ORF85 PAR-CLIP	8	4
C17ORF85 PAR-CLIP	9	4
C22ORF28 PAR-CLIP	0	4
C22ORF28 PAR-CLIP	1	4
C22ORF28 PAR-CLIP	2	4
C22ORF28 PAR-CLIP	3	4
C22ORF28 PAR-CLIP	4	4
C22ORF28 PAR-CLIP	5	4
C22ORF28 PAR-CLIP	6	4
C22ORF28 PAR-CLIP	7	4
C22ORF28 PAR-CLIP	8	4
C22ORF28 PAR-CLIP	9	4
CAPRIN1 PAR-CLIP	0	4
CAPRIN1 PAR-CLIP	1	4
CAPRIN1 PAR-CLIP	2	4
CAPRIN1 PAR-CLIP	3	4
CAPRIN1 PAR-CLIP	4	4
CAPRIN1 PAR-CLIP	5	4
CAPRIN1 PAR-CLIP	6	4
CAPRIN1 PAR-CLIP	7	4
CAPRIN1 PAR-CLIP	8	4
CAPRIN1 PAR-CLIP	9	4
Ago2 HITS-CLIP	0	4
Ago2 HITS-CLIP	1	4
Ago2 HITS-CLIP	2	4
Ago2 HITS-CLIP	3	4
Ago2 HITS-CLIP	4	4
Ago2 HITS-CLIP	5	4
Ago2 HITS-CLIP	6	4
Ago2 HITS-CLIP	7	4
Ago2 HITS-CLIP	8	4
Ago2 HITS-CLIP	9	4
ELAVL1 HITS-CLIP	0	4
ELAVL1 HITS-CLIP	1	4
ELAVL1 HITS-CLIP	2	4
ELAVL1 HITS-CLIP	3	4
ELAVL1 HITS-CLIP	4	4
ELAVL1 HITS-CLIP	5	4
ELAVL1 HITS-CLIP	6	4
ELAVL1 HITS-CLIP	7	4
ELAVL1 HITS-CLIP	8	4
ELAVL1 HITS-CLIP	9	4
SFRS1 HITS-CLIP	0	4
SFRS1 HITS-CLIP	1	4
SFRS1 HITS-CLIP	2	4
SFRS1 HITS-CLIP	3	4
SFRS1 HITS-CLIP	4	4
SFRS1 HITS-CLIP	5	4
SFRS1 HITS-CLIP	6	4
SFRS1 HITS-CLIP	7	4
SFRS1 HITS-CLIP	8	4
SFRS1 HITS-CLIP	9	4
HNRNPC iCLIP	0	4
HNRNPC iCLIP	1	4
HNRNPC iCLIP	2	4
HNRNPC iCLIP	3	4
HNRNPC iCLIP	4	4
HNRNPC iCLIP	5	4
HNRNPC iCLIP	6	4
HNRNPC iCLIP	7	4
HNRNPC iCLIP	8	4
HNRNPC iCLIP	9	4
TDP43 iCLIP	0	4
TDP43 iCLIP	1	4
TDP43 iCLIP	2	4
TDP43 iCLIP	3	4
TDP43 iCLIP	4	4
TDP43 iCLIP	5	4
TDP43 iCLIP	6	4
TDP43 iCLIP	7	4
TDP43 iCLIP	8	4
TDP43 iCLIP	9	4
TIA1 iCLIP	0	4
TIA1 iCLIP	1	4
TIA1 iCLIP	2	4
TIA1 iCLIP	3	4
TIA1 iCLIP	4	4
TIA1 iCLIP	5	4
TIA1 iCLIP	6	4
TIA1 iCLIP	7	4
TIA1 iCLIP	8	4
TIA1 iCLIP	9	4
TIAL1 iCLIP	0	4
TIAL1 iCLIP	1	4
TIAL1 iCLIP	2	4
TIAL1 iCLIP	3	4
TIAL1 iCLIP	4	4
TIAL1 iCLIP	5	4
TIAL1 iCLIP	6	4
TIAL1 iCLIP	7	4
TIAL1 iCLIP	8	4
TIAL1 iCLIP	9	4
Ago1-4 PAR-CLIP	0	4
Ago1-4 PAR-CLIP	1	4
Ago1-4 PAR-CLIP	2	4
Ago1-4 PAR-CLIP	3	4
Ago1-4 PAR-CLIP	4	4
Ago1-4 PAR-CLIP	5	4
Ago1-4 PAR-CLIP	6	4
Ago1-4 PAR-CLIP	7	4
Ago1-4 PAR-CLIP	8	4
Ago1-4 PAR-CLIP	9	4
ELAVL1 PAR-CLIP (A)	0	4
ELAVL1 PAR-CLIP (A)	1	4
ELAVL1 PAR-CLIP (A)	2	4
ELAVL1 PAR-CLIP (A)	3	4
ELAVL1 PAR-CLIP (A)	4	4
ELAVL1 PAR-CLIP (A)	5	4
ELAVL1 PAR-CLIP (A)	6	4
ELAVL1 PAR-CLIP (A)	7	4
ELAVL1 PAR-CLIP (A)	8	4
ELAVL1 PAR-CLIP (A)	9	4
ELAVL1 PAR-CLIP (B)	0	4
ELAVL1 PAR-CLIP (B)	1	4
ELAVL1 PAR-CLIP (B)	2	4
ELAVL1 PAR-CLIP (B)	3	4
ELAVL1 PAR-CLIP (B)	4	4
ELAVL1 PAR-CLIP (B)	5	4
ELAVL1 PAR-CLIP (B)	6	4
ELAVL1 PAR-CLIP (B)	7	4
ELAVL1 PAR-CLIP (B)	8	4
ELAVL1 PAR-CLIP (B)	9	4
EWSR1 PAR-CLIP	0	4
EWSR1 PAR-CLIP	1	4
EWSR1 PAR-CLIP	2	4
EWSR1 PAR-CLIP	3	4
EWSR1 PAR-CLIP	4	4
EWSR1 PAR-CLIP	5	4
EWSR1 PAR-CLIP	6	4
EWSR1 PAR-CLIP	7	4
EWSR1 PAR-CLIP	8	4
EWSR1 PAR-CLIP	9	4
FUS PAR-CLIP	0	4
FUS PAR-CLIP	1	4
FUS PAR-CLIP	2	4
FUS PAR-CLIP	3	4
FUS PAR-CLIP	4	4
FUS PAR-CLIP	5	4
FUS PAR-CLIP	6	4
FUS PAR-CLIP	7	4
FUS PAR-CLIP	8	4
FUS PAR-CLIP	9	4
ELAVL1 PAR-CLIP (C)	0	4
ELAVL1 PAR-CLIP (C)	1	4
ELAVL1 PAR-CLIP (C)	2	4
ELAVL1 PAR-CLIP (C)	3	4
ELAVL1 PAR-CLIP (C)	4	4
ELAVL1 PAR-CLIP (C)	5	4
ELAVL1 PAR-CLIP (C)	6	4
ELAVL1 PAR-CLIP (C)	7	4
ELAVL1 PAR-CLIP (C)	8	4
ELAVL1 PAR-CLIP (C)	9	4
IGF2BP1-3 PAR-CLIP	0	4
IGF2BP1-3 PAR-CLIP	1	4
IGF2BP1-3 PAR-CLIP	2	4
IGF2BP1-3 PAR-CLIP	3	4
IGF2BP1-3 PAR-CLIP	4	4
IGF2BP1-3 PAR-CLIP	5	4
IGF2BP1-3 PAR-CLIP	6	4
IGF2BP1-3 PAR-CLIP	7	4
IGF2BP1-3 PAR-CLIP	8	4
IGF2BP1-3 PAR-CLIP	9	4
MOV10 PAR-CLIP	0	4
MOV10 PAR-CLIP	1	4
MOV10 PAR-CLIP	2	4
MOV10 PAR-CLIP	3	4
MOV10 PAR-CLIP	4	4
MOV10 PAR-CLIP	5	4
MOV10 PAR-CLIP	6	4
MOV10 PAR-CLIP	7	4
MOV10 PAR-CLIP	8	4
MOV10 PAR-CLIP	9	4
PUM2 PAR-CLIP	0	4
PUM2 PAR-CLIP	1	4
PUM2 PAR-CLIP	2	4
PUM2 PAR-CLIP	3	4
PUM2 PAR-CLIP	4	4
PUM2 PAR-CLIP	5	4
PUM2 PAR-CLIP	6	4
PUM2 PAR-CLIP	7	4
PUM2 PAR-CLIP	8	4
PUM2 PAR-CLIP	9	4
QKI PAR-CLIP	0	4
QKI PAR-CLIP	1	4
QKI PAR-CLIP	2	4
QKI PAR-CLIP	3	4
QKI PAR-CLIP	4	4
QKI PAR-CLIP	5	4
QKI PAR-CLIP	6	4
QKI PAR-CLIP	7	4
QKI PAR-CLIP	8	4
QKI PAR-CLIP	9	4
TAF15 PAR-CLIP	0	4
TAF15 PAR-CLIP	1	4
TAF15 PAR-CLIP	2	4
TAF15 PAR-CLIP	3	4
TAF15 PAR-CLIP	4	4
TAF15 PAR-CLIP	5	4
TAF15 PAR-CLIP	6	4
TAF15 PAR-CLIP	7	4
TAF15 PAR-CLIP	8	4
TAF15 PAR-CLIP	9	4
PTB HITS-CLIP	0	4
PTB HITS-CLIP	1	4
PTB HITS-CLIP	2	4
PTB HITS-CLIP	3	4
PTB HITS-CLIP	4	4
PTB HITS-CLIP	5	4
PTB HITS-CLIP	6	4
PTB HITS-CLIP	7	4
PTB HITS-CLIP	8	4
PTB HITS-CLIP	9	4
ZC3H7B PAR-CLIP	0	4
ZC3H7B PAR-CLIP	1	4
ZC3H7B PAR-CLIP	2	4
ZC3H7B PAR-CLIP	3	4
ZC3H7B PAR-CLIP	4	4
ZC3H7B PAR-CLIP	5	4
ZC3H7B PAR-CLIP	6	4
ZC3H7B PAR-CLIP	7	4
ZC3H7B PAR-CLIP	8	4
ZC3H7B PAR-CLIP	9	4
