# Supplementary material for: GraphProt: modeling binding preferences of RNA-binding proteins
Source: Genome Biol. 2014 Jan 22;15(1):R17. doi: 10.1186/gb-2014-15-1-r17 (PMC4053806; doi:10.1186/gb-2014-15-1-r17)
Supplement: Additional file 11 — GraphProt version 1.0.1 (ZIP). [file gb-2014-15-1-r17-S11.zip]

Archive with 82 entries (77 files):
- GraphProt-1.0.1/
- GraphProt-1.0.1/recompile_EDeN.sh
- GraphProt-1.0.1/fasta2shrep_gspan.pl
- GraphProt-1.0.1/README.html
- GraphProt-1.0.1/Makefile
- GraphProt-1.0.1/GraphProt.pl
- GraphProt-1.0.1/PARAMETERS
- GraphProt-1.0.1/StructureLibrary/
- GraphProt-1.0.1/StructureLibrary/RNAtoolsConfig.pm
- GraphProt-1.0.1/StructureLibrary/Sequence.pm
- GraphProt-1.0.1/bin/
- GraphProt-1.0.1/bin/RNAcontext_Auswertung.R
- GraphProt-1.0.1/bin/createExtendedGraph.pl
- GraphProt-1.0.1/bin/plotlc.sh
- GraphProt-1.0.1/bin/more_generic_submit_to_cluster.sh
- GraphProt-1.0.1/bin/gspan2vertex_dict.awk
- GraphProt-1.0.1/bin/subsetNTsbythreshold.pl
- GraphProt-1.0.1/bin/gspan_split_shreps.awk
- GraphProt-1.0.1/bin/vertex2ntmargins.pl
- GraphProt-1.0.1/bin/RNAplfold_context_stdout
- GraphProt-1.0.1/bin/combineFeatures.pl
- GraphProt-1.0.1/bin/compete2fa.pl
- GraphProt-1.0.1/bin/subTopWins.pl
- GraphProt-1.0.1/bin/split_gspan.pl
- GraphProt-1.0.1/bin/filter_features.pl
- GraphProt-1.0.1/bin/merge_gspan.pl
- GraphProt-1.0.1/bin/margins2bg.pl
- GraphProt-1.0.1/bin/selectTopWinShreps.R
- GraphProt-1.0.1/bin/pl2context.pl
- GraphProt-1.0.1/bin/subset_margins_by_quant.R
- GraphProt-1.0.1/bin/catTables.pl
- GraphProt-1.0.1/bin/median.awk
- GraphProt-1.0.1/bin/lineSearch.pl
- GraphProt-1.0.1/bin/fastapl
- GraphProt-1.0.1/bin/generic_submit_to_cluster.sh
- GraphProt-1.0.1/bin/summarize_margins.pl
- GraphProt-1.0.1/bin/check_sync_gspan_class.sh
- GraphProt-1.0.1/bin/Makefile_RNAcontext
- GraphProt-1.0.1/data/
- GraphProt-1.0.1/data/ls.sgd.onlyseq.parameters
- GraphProt-1.0.1/data/ls.svr.onlyseq.parameters
- GraphProt-1.0.1/data/classification_tiny.positives.fa
- GraphProt-1.0.1/data/testclip.train.positives.fa
- GraphProt-1.0.1/data/ls.svr.shrep.parameters
- GraphProt-1.0.1/data/test_data_full_A.test.fa
- GraphProt-1.0.1/data/regression_tiny.affy
- GraphProt-1.0.1/data/classification_tiny.negatives.fa
- GraphProt-1.0.1/data/testclip.train.negatives.fa
- GraphProt-1.0.1/data/RNAcompete_positive_thresholds.txt
- GraphProt-1.0.1/data/test_data_full_A.train.fa
- GraphProt-1.0.1/data/testclip.test.negatives.fa
- GraphProt-1.0.1/data/regression_tiny.fa
- GraphProt-1.0.1/data/testclip.test.positives.fa
- GraphProt-1.0.1/data/RNAcompete_negative_thresholds.txt
- GraphProt-1.0.1/data/ls.sgd.shrep.parameters
- GraphProt-1.0.1/data/test_ls_reg_sequence.params
- GraphProt-1.0.1/EDeN/
- GraphProt-1.0.1/EDeN/NSPDK.cc
- GraphProt-1.0.1/EDeN/EDeN.cpp
- GraphProt-1.0.1/EDeN/Makefile
- GraphProt-1.0.1/EDeN/FlagsService.h
- GraphProt-1.0.1/EDeN/wrapper.h
- GraphProt-1.0.1/EDeN/Utility.cc
- GraphProt-1.0.1/EDeN/gzstream.cpp
- GraphProt-1.0.1/EDeN/BaseGraphClass.cc
- GraphProt-1.0.1/EDeN/EDeN.doxyfile
- GraphProt-1.0.1/EDeN/OpenBabelConverter.h
- GraphProt-1.0.1/EDeN/vectors.cpp
- GraphProt-1.0.1/EDeN/NSPDK_FeatureGenerator.h
- GraphProt-1.0.1/EDeN/Utility.h
- GraphProt-1.0.1/EDeN/OpenBabelConverter.cpp
- GraphProt-1.0.1/EDeN/NSPDK_FeatureGenerator.cc
- GraphProt-1.0.1/EDeN/DDK_FeatureGenerator.h
- GraphProt-1.0.1/EDeN/gzstream.h
- GraphProt-1.0.1/EDeN/FlagsService.cc
- GraphProt-1.0.1/EDeN/GraphClass.cc
- GraphProt-1.0.1/EDeN/DDK_FeatureGenerator.cpp
- GraphProt-1.0.1/EDeN/GraphClass.h
- GraphProt-1.0.1/EDeN/EDeN
- GraphProt-1.0.1/EDeN/BaseGraphClass.h
- GraphProt-1.0.1/EDeN/vectors.h
- GraphProt-1.0.1/EDeN/FeatureGenerator.h
