# Supplementary material for: GraphProt: modeling binding preferences of RNA-binding proteins
Source: Genome Biol. 2014 Jan 22;15(1):R17. doi: 10.1186/gb-2014-15-1-r17 (PMC4053806; doi:10.1186/gb-2014-15-1-r17)
Supplement: Additional file 11 — GraphProt version 1.0.1 (ZIP). [file gb-2014-15-1-r17-S11.zip › GraphProt-1.0.1/PARAMETERS]

## Binaries ####################################################################

## Other Binaries ##############################################################
PERL:=perl
RBIN:=R --vanilla
SVRTRAIN:=svm-train
SVRPREDICT:=svm-predict
SHUF:=shuf
BEDGRAPH2BIGWIG:=bedGraphToBigWig
BASH:=/bin/bash
BEDTOOLS:=bedtools
GNUPLOT:=gnuplot
# perf is available at http://www.cs.cornell.edu/~caruana/
PERF:=perf
# from ucsc tools
TWOBITTOFA:=twoBitToFa
WEBLOGO:=weblogo

# prefix of train/test data
# RNAcompete proteins
# PROTEINS:=Fusip HuR PTB RBM4 SF2 SLM2 U1A VTS1 YB1
PROTEINS:=testclip

SGEARRAY=NO

# select evaluation type: RNACOMPETE / CLIP
# RNACOMPETE:
#   filename handling for RNAcompete input
#	expect input files ID_data_{full,weak}_{A,B}.fa
# CLIP:
#   filename handling for generic input
#   fasta input ID.train.fa built automatically from
#   ID.train.positives.fa, ID.train.negatives,fa [and ID.train.unknowns.fa]
#   test input ID.test.fa built the same way
EVAL_TYPE=CLIP

# set SVM type: SVR / SGD
SVM=SGD

# set graph type:
# SEQUENCE: plain sequence
# SHREP: plain shrep graphs
# CONTEXTSHREP: shrep graphs annotated with structural context
GRAPH_TYPE=CONTEXTSHREP

# folding parameters:
# The primary window sizes are used for both shreps and accessibilities.
# Secondary window size is only used for shreps.
# W_PRIMARY defaults to 150 according to Lange & Maticzka et al. 2011.
# W_PRIMARY-50 according to Lange & Maticzka et al. 2011.
W_PRIMARY=150
SHAPES_WINS=$(W_PRIMARY)
SHAPES_SHIFT=25
# maximum number of shreps
SHREPS_MAX=3

# enable/disable line search: YES/NO
DO_LINESEARCH=NO
# enable inner crossvalidation for parameter optimization
LS_DO_INNER_CV=NO
# enable/disable sgd-internal optimization
DO_SGDOPT=YES
# try this many variations of each parameter
SGDOPT_STEPS=5

# how many sequences to sample for parameter line search
LINESEARCH_INPUT_SIZE:=1000

# number of crossvalidation sets to use
CV_FOLD:=10

# number of iterations for the learningcurve evaluation
LEARNINGCURVE_SPLITS:=10

# select margins above this percentile as high affinity sites
HAS_PERCENTILE=99

# profile generation parameters
# window size
MARGINS_WINDOW=12
# one of: (min, max, mean, median, sum)
MARGINS_MEASURE=mean

# motif elicitation: select the best TOP_WINDOWS for further processing
TOP_WINDOWS=1000

# amount of cache in MB used by libSVM
SVR_CACHE:=10000

# whether to keep intermediate files
SECONDARY=YES

# genome sequence
GENOME=genome.fa
# genome boundaries
GENOME_BOUNDS=genome.tab

## RNAcompete specific parameters ##############################################
ifeq ($(EVAL_TYPE),RNACOMPETE)
# sets for training: FULL/WEAK/ALL
TRAINING_SETS=FULL
endif
