# Supplementary material for: GraphProt: modeling binding preferences of RNA-binding proteins
Source: Genome Biol. 2014 Jan 22;15(1):R17. doi: 10.1186/gb-2014-15-1-r17 (PMC4053806; doi:10.1186/gb-2014-15-1-r17)
Supplement: Additional file 11 — GraphProt version 1.0.1 (ZIP). [file gb-2014-15-1-r17-S11.zip › GraphProt-1.0.1/StructureLibrary/Sequence.pm]

package StructureLibrary::Sequence;
require Exporter;
@ISA = qw(Exporter);
@EXPORT = qw(
			calculate_sequence_contents
			divide_into_x_equal_sequences
			extract_motif_with_flanks
			find_motif
			read_fasta_file
			read_geneIDs_from_fasta_without_version_number
			word_frequencies
			write_hash_to_fasta
			read_fasta_with_nonunique_headers
			read_fasta_with_nonunique_headers_meta
			);
@EXPORT_OK = qw(
			words
);

##################################################################################
##################################################################################
## Package Sequences.pm 	AUTHOR(S) = Sita Lange
## This package includes a collection of methods that are useful when handling
## RNA and DNA sequences.
##################################################################################
##################################################################################

##################################################################################
# This method parses a standard fasta file and returns the sequences in a hash
# with the name as the key. The name of the sequence is taken from the header,
# which is the first word after the '>' symbol until the first space.
# The first word may contain any symbol (except spaces of course).
# Furthermore, the method deals with multiple lines, and returns a single sequence.
# Input:
#		file		The name of the fasta file
# Output:
#		An array with
#	(1)	A hash reference where the key is the item id and the value is the
#		sequence as a string.
#	(2)	An array reference including the ids in the order they are given in the
#		input file, $file. This information is necessary if you need the exact
#		order, which is not given in the hash.
#	(3) A hash reference of the rest of the header line in the fasta file (after the IDs)
##################################################################################
sub read_fasta_file{
	my($file) = @_;
	my $FUNCTION = "read_fasta_file in Sequences.pm";

	my $id 			= "";
	my $seqstring 	= "";
	my %fasta 		= ();
	my %header		= ();
	my @order 		= ();
	my $line 		= "";
	open(IN_HANDLE, "<$file") || die "ERROR in $FUNCTION: ".
									 "Couldn't open the following file in package Tool,".
									 " sub read_fasta_file: $file\n";

	while($line = <IN_HANDLE>){
		chomp($line);

		# header (can contain one space after > symbol)
		if($line =~ /^\>\s?(\S+)\s*([\S*\s*]*)/){
			if($id){
				if (defined $fasta{$id} and ($fasta{$id} ne $seqstring)) {
					die "ERROR in $FUNCTION: ".
						"multiple sequence id '$id', consider using function " .
						"read_fasta_with_nonunique_headers instead of read_fasta_file";
				}
				$seqstring =~ s/\s*//g; ## do not allow spaces in sequence
				$fasta{$id} = $seqstring;
				$seqstring = "";
			}
			$id = $1;
			$header{$id} = $2;
			push(@order, $id);
		} else {
				$seqstring .= $line if ($id);
		}
	}

	if($id){
				if (defined $fasta{$id} and ($fasta{$id} ne $seqstring)) {
					die "ERROR in $FUNCTION: ".
						"multiple sequence id '$id', consider using function " .
						"read_fasta_with_nonunique_headers instead of read_fasta_file";
				}
				$seqstring =~ s/\s*//g; ## do not allow spaces in sequence
				$fasta{$id} = $seqstring;
				$seqstring = "";
	}
	return (\%fasta, \@order, \%header);
}

##################################################################################
# This method parses a fasta file and is useful if the header ID is not-unique!!
# It returns the header lines in an array and the sequence lines in the same
# order. It is then up to the user to extract the parts from the header that is
# necessary for the script.
# Furthermore, the method deals with multiple lines, and returns a single sequence
# without line breaks.
# Input:
#		file		The name of the fasta file
# Output:
#	(1)	An array reference for each header line
#	(2) An array reference for each sequence in same order as the headers
##################################################################################
sub read_fasta_with_nonunique_headers{
	my($file) = @_;
	my $FUNCTION = "read_fasta_file in Sequences.pm";

	my $header		= "";
	my $seqstring 	= "";
	my @headers		= ();
	my @sequences	= ();
	open(IN_HANDLE, "<$file") || die "ERROR in $FUNCTION:\n".
									 "Couldn't open the following file in package Tool,".
									 " sub read_fasta_file: $file\n";

	while(my $line = <IN_HANDLE>){
		chomp($line);

		# header (can contain one space after > symbol)
		if($line =~ /^\>(.*)/){
			if($header){
			    $seqstring =~ s/\s*//g; ## do not allow spaces in sequence
				push(@headers, $header);
				push(@sequences, $seqstring);
				$seqstring = "";
			}
			$header = $1;
		} else {
				$seqstring .= $line if ($header);
		}
	}

	if($header){
	  $seqstring =~ s/\s*//g; ## do not allow spaces in sequence
	  push(@headers, $header);
	  push(@sequences, $seqstring);
      $seqstring = "";
	}
	return (\@headers, \@sequences);
}

##################################################################################
# This method parses a fasta file and is useful if the header ID is not-unique!!
# It returns the header lines in an array and the sequence lines in the same
# order. It is then up to the user to extract the parts from the header that is
# necessary for the script.
# Furthermore, the method deals with multiple lines, and returns a single sequence
# without line breaks.
#
# In addition this function is able to parse additional meta info given with each
# sequence. This can be used e.g. to provide a given structure or a
# folding constraint string with a sequence.
# the format of the meta info is:
# >seqid header
# AUGCUGCUGUAAGAGUAGUAGUAGAUG\n
# ............((((.......)))) #/\S+/\n
#
# The only required part is " #/\S+/", this means an name or identifier for that
# meta info. (#\S+) is used as hash key for in the meta-info hash for that sequence.
# meta infos with tha same key for one seq are concatanated like a seq.
# All meta infos are returned as array of hash-refs, like for header and seqs,
# but using a hash
#
#
# Input:
#		file		The name of the fasta file
# Output:
#	(1)	An array reference for each header line
#	(2) An array reference for each sequence in same order as the headers
##################################################################################
sub read_fasta_with_nonunique_headers_meta {
  my ($file) = @_;
  my $FUNCTION = "read_fasta_file in Sequences.pm";

  my $header    = "";
  my $seqstring = "";
  my @headers   = ();
  my @sequences = ();
  my @meta      = ();
  my %seq_meta  = ();
  open( IN_HANDLE, "<$file" ) || die "ERROR in $FUNCTION:\n" . "Couldn't open the following file in package Tool," . " sub read_fasta_file: $file\n";

  while ( my $line = <IN_HANDLE> ) {
    chomp($line);

    # header (can contain one space after > symbol)
    if ( $line =~ /^\>(.*)/ ) {
      if ($header) {
        $seqstring =~ s/\s*//g;    ## do not allow spaces in sequence
        push( @headers,   $header );
        push( @sequences, $seqstring );
        push( @meta,      +{%seq_meta} );    ## anonymous hash reference
        print keys %seq_meta;
        $seqstring = "";
        undef(%seq_meta);
      }
      $header = $1;

    } elsif ( $line =~ /(.+)\s+(#\S+)$/ && $header ) {

      if ( exists $seq_meta{$2} ) {
        $seq_meta{$2} .= $1;
      } else {
        $seq_meta{$2} = $1;
      }

    } elsif ($header) {
      $seqstring .= $line
    }
  }

  if ($header) {
    $seqstring =~ s/\s*//g;    ## do not allow spaces in sequence
    push( @headers,   $header );
    push( @sequences, $seqstring );
    push( @meta,      +{%seq_meta} );
    $seqstring = "";
    %seq_meta  = ();
  }
  return ( \@headers, \@sequences, \@meta );
}


##################################################################################
# This method parses a standard fasta file and returns the sequences in a hash
# with the name as the key. The name of the sequence is taken from the header,
# which is the first word after the '>' symbol until the first dot or space.
# The first word may contain any symbol (except dots and spaces of course).
# Furthermore, the method deals with multiple lines, and returns a single sequence.
# Input:
#		An array with
#	(1)	A hash reference where the key is the item id and the value is the
#		sequence as a string.
#	(2)	An array reference including the ids in the order they are given in the
#		input file, $file. This information is necessary if you need the exact
#		order, which is not given in the hash.
##################################################################################
sub read_fasta_without_version_number{
	my($file) = @_;

	print STDERR "reading $file...\n";

	my $id 			= "";
	my $seqstring 	= "";
	my %fasta 		= ();
	my @order		= ();
	my $line 		= "";
	open(IN_HANDLE, "<$file") || die "couldn't open the following file in package Tool,".
									 " sub read_fasta_file: $file\n";

	while($line = <IN_HANDLE>){

		# header (can contain one space after > symbol)
		if($line =~ /^\>\s?(\S+)\.?\d?\s*/){
			if($id){
			    $seqstring =~ s/\s*//g; ## do not allow spaces in sequence
				$fasta{$id} = $seqstring;
				$seqstring = "";
			}
			$id = $1;
			push (@order, $id);
		} else {
				$seqstring .= $line if ($id);
		}
	}

	if($id){
	            $seqstring =~ s/\s*//g; ## do not allow spaces in sequence
				$fasta{$id} = $seqstring;
				$seqstring = "";
	}
	my @return = (\%fasta, \@order);
	return \@return;
}

##################################################################################
# This method takes a DNA/RNA sequence and converts it to upper-case RNA characters,
# which means T's are changed to U's and everything is in upper-case. Also if there
# are any characters other than AGCU and N, they are converted to Ns.
#
# Input:
#	rna_seq		The input sequence, either RNA or DNA
# Output: The cleaned sequence
##################################################################################
sub clean_RNA_sequence{
	my $rna_seq = shift;

	$rna_seq =~ s/[\s\n]//g; #remove newlines and spaces
	$rna_seq =~ uc($rna_seq); ## upper case
	$rna_seq =~ tr/T/U/d; ## RNA characters
	$rna_seq =~ s/[^ACGU]/N/g; ## change unkown characters into Ns

	return $rna_seq;
}

##################################################################################
# This method takes a DNA/RNA sequence and converts it to upper-case DNA characters,
# which means U's are changed to T's and everything is in upper-case. Also if there
# are any characters other than AGCT and N, they are converted to Ns.
#
# Input:
#	rna_seq		The input sequence, either RNA or DNA
# Output: The cleaned sequence
##################################################################################
sub clean_DNA_sequence{
	my $dna_seq = shift;

	$dna_seq =~ s/[\s\n]//g; ## remove newlines and spaces
	$dna_seq =~ uc($dna_seq); ## upper case
	$dna_seq =~ tr/U/T/d; ## RNA characters
	$dna_seq =~ s/[^ACGT]/N/g; ## change unkown characters into Ns

	return $dna_seq;
}

##################################################################################
# This method takes a DNA/RNA sequence and converts it to the reverse compliment.
# The type of the sequence output is given by the parameter type (DNA/RNA)
#
# Input:
#	seq		The input sequence, either RNA or DNA
#	type			The output sequence type [DNA|RNA]
# Output: The reverse complement sequence as either DNA or RNA
##################################################################################
sub reverse_compliment{
	my ($seq, $type) = @_;
	my $FUNCTION = "Sequence::reverse_compliment";

	die "INPUT ERROR in $FUNCTION: Incorrect input parameters\n"
		unless ($seq && $type);
	$seq =~ s/[\s\n]//g; #remove newlines and spaces

	if($type eq "RNA"){
		$seq = uc($seq);
		$seq =~ s/ACG[TU]/UGCA/g;
		$seq = reverse($seq);

	} elsif($type eq "DNA"){
		$seq = uc($seq);
		$seq =~ s/ACG[TU]/TGCA/g;
		$seq = reverse($seq);
	} else {
		die "ERROR in $FUNCTION: unkown type $type!\n";
	}
	return $seq;
}


##################################################################################
# This method writes the data in a hash that has sequences as a value to a fasta file.
# NOTE: This method can be used in combination with the read_fasta_file* methods to
# convert a multi-lined fasta file to a single lined fasta file. First read the
# fasta file to a hash and then call this method to write the hash to either the
# same file or a different one.
#
# Input:
#		filename	The name of the fasta file with path
#		data_href	The reference to the hash containing the fasta data
# Output: none
##################################################################################
sub write_hash_to_fasta{
	my($filename, $data_href) = @_;

	open(OUT_HANDLE, ">$filename") || die "couldn't open the file for writing in package Tools,".
								"sub write_file_from_array: $filename\n";

	foreach my $key (sort(keys (%{$data_href}))){

		print OUT_HANDLE ">$key\n";
		print OUT_HANDLE $data_href->{$key}."\n\n";
	}
	close(OUT_HANDLE);
	return 1;
}

##################################################################################
# Calculates the sequence contents of a given sequence. The contents calculated are:
# A, G, C, U, A+G, A+C, A+U, G+C, G+U, and C+U. Here U=T.
# NOTE: Only works for RNA sequences, and DNA is translated to RNA. No other
# alphabets are supported.
# INPUT:
# sequencestring The sequence on which to perform calculations
# OUTPUT:
# The sequence contents in a hash, where the name of the content is given as the key
# and the percentage of each given as the value.
##################################################################################
sub calculate_sequence_contents{
	my ($sequencestring) = @_;

	my ($a, $c, $g, $u, $length) = 0;
	$length = length($sequencestring);
	my @seq_array = split('', $sequencestring);

	for ($i = 0 ; $i < $length ; $i ++){
		my $base = uc($seq_array[$i]);

		if($base eq 'A'){
			++$a;
		} elsif($base eq 'C'){
			++$c;
		} elsif($base eq 'G'){
			++$g;
		} elsif($base eq 'T'||$base eq 'U'){
			++$u;
		} else {
			print STDERR "Warning this is neither DNA or RNA: $base\n";
		}
	}

	my %contents = ();

	$contents{A} = $a/$length;
	$contents{C} = $c/$length;
	$contents{G} = $g/$length;
	$contents{U} = $u/$length;
	$contents{GC} = ($g + $c)/$length;
	$contents{AU} = ($a + $u)/$length;
	$contents{AG} = ($a + $g)/$length;
	$contents{AC} = ($a + $c)/$length;
	$contents{CU} = ($c + $u)/$length;
	$contents{GU} = ($g + $u)/$length;

	return \%contents;
}

##################################################################################
# Calculates all possible n-mer words for the given alphabet.
# INPUT:
#	$n			The size of the words
#	$alphabet	The alphabet of the words
# RETURN:
#	The array of all words
##################################################################################
sub words {
  my $n 		= shift;
  my $alphabet	= shift;

  my @n = split ('', $alphabet);
  if ($n == 1) {
    return \@n;
  } else {
    my $short = words($n - 1, $alphabet);
    my @long;
    for my $seq (@$short) {
      for my $n (@n) {
        push @long, $seq . $n;
      }
    }
    return \@long;
  }
}


##################################################################################
# Calculates word frequencies within given sequence seq and a fixed
# alphabet for words of size k.
#
# INPUT:
#		seq 	The sequence to calculate the frequencies on
#		k		The size of the words to calculate
#		aphabet	The alphabet the words and sequence are made up of
# OUTPUT:
#		The hash of each word as the key and the frequency as the value
#		(includes 0 frequences)
##################################################################################
sub word_frequencies {
  	my $seq 		= shift;
  	my $k 		= shift;
  	my $alphabet	= shift;

  	my $words = words($k,$alphabet);

  	my %freq;
  	for my $word (@$words) {
    	$freq{$word} = 0;
  	}

  	for my $i (0 .. length($seq)-$k) {
    	my $word = substr($seq,$i,$k);
    	$freq{$word}++;
  	}

  	return \%freq;

#	my @seq_freqs;
#	map {push(@seq_freqs,$freq{$_})} sort keys %freq;
#
#  	return \@seq_freqs;
}

##################################################################################
# This method divides the input sequence into x equal-sized subsequences.
# If the sequence does not divide evenly into x subsequences (as is the norm),
# the remainder is divided into two, so that the outer flanks of the sequences
# are discarded equally and the subsequences that are returned are of equal
# length. The returned hash only contains the equal-sized subsequences in the
# order of the keys and does not contain the discarded flanks. This is good
# because the miRNA should not target the very ends anyway.
#
# INPUT:
#		seqstring	The input sequence string
#		x			The number of equal-sized subsequences to cut the input seq into
# OUTPUT:
#		The hash with the equal-sized subsequences as the value and the order of
# 		the sequence as the key.
##################################################################################
sub divide_into_x_equal_sequences{
	my ($seqstring, $x) = @_;

	my $len = length($seqstring);
	print STDERR "length: $len\n";
	my $portionsize = int($len/$x);
	my $remain = $len - ($portionsize * $x);
	my $flanks = int($remain/2);
	my $lflank = $flanks;
	my $rflank = $remain - $lflank;

	my %portion_startpos_0to_nminus1 = ();
	$portion_startpos_0to_nminus1{PORTIONSIZE} = $portionsize;

	for(my $i = 0 ; $i <$x ; $i++){
		my $offset = $lflank + $i*$portionsize;
		$portion_startpos_0to_nminus1{$offset} = substr($seqstring, $offset, $portionsize);
	}
	return \%portion_startpos_0to_nminus1;
}

##################################################################################
# Extract a sequence from a larger sequence with the given amount of context
# to the left and right of a motif sequence. Checks whether the flanks exist.
# Returns the extracted sequence with the starting position of the motif in the
# extract. This method needs the exact position(s) of the motif and does no checks.
# If you have the motif sequence and not the positions, use the method find_motif().
# NOTE: Indices are counted from 0 to n-1 for this method.
#
# INPUT:
# 		seq 		The original sequence
#		motif_aref	An arrayref of the motif's starting position(s), 0-(n-1).
#					(Use method find_motif(seq, motif_seq))
#		motif_len	The length of the motif
# 		lflank		The length of the left flank to be extracted
# 		rflank		The length of the right flank to be extracted
#		seq_len		(Optional) The length of seq. Can be passed on if already
#					calculated.
# OUTPUT:
#		An array of tuples. Each tuple contains
# 		the information about one extracted sequence in the following order
#		(position of motif in extract, extracted sequence)
##################################################################################
sub extract_motif_with_flanks{
	my ($seq,$motif_aref, $motif_len, $lflank, $rflank, $seq_len) = @_;
	my $FUNCTION = "extract_motif_with_flanks in Sequences.pm";

	# length of sequence
	$seq_len = length($seq) unless ($seq_len);

	my @extracts = ();
	my @extract = ();
	my $ext_pos = $lflank + 1;

	foreach my $mpos (@{$motif_aref}){
		my $lborder = $mpos - $lflank;
		my $extract_len = $lflank + $motif_len + $rflank;
		my $rborder = $lborder + $extract_len - 1;

		# check to see whether the extraction is possible
		if($lborder < 0){
			$lborder = 0;
			$ext_pos = $mpos;
		}
		if($rborder >= $seq_len){
			$rborder = $seq_len -1;
		}
		# create extract tuple
		push(@extract, $ext_pos);
		push(@extract, (substr($seq, $lborder, ($rborder - $lborder + 1))));
		# add to all extracts
		push(@extracts, \@extract);

	}
	return @extracts;
}

##################################################################################
# Finds all occurences of a motif within a longer sequence and returns all
# starting positons counting from 0 to n-1.
#
# INPUT:
#		seq			The original sequence
#		motif_seq	The motif sequence
#		seq_len		(Optional) The length of the sequence in seq, so it
#					doesn't need to be computed.
# OUTPUT:
#		An array of all starting positions of the motif in the sequence
#		The array is empty if the motif is not found in the sequence.
#		Counting: 0 to n-1.
#
# STATUS: checked!
##################################################################################
sub find_motif{
	my ($seq, $motif_seq, $seq_len) = @_;
	my $FUNCTION = "find_motif in Sequences.pm";

	# get sequence length if necessary
	$seq_len = length($seq) unless($seq_len);
	# change both sequences to upper case
	$seq = uc($seq);
	$motif_seq = uc($motif_seq);

	my $curr_index = 0;
	my $index = 0;
	my @starts = ();

	# continue to search for motif until the end of the sequence is reached
	while($curr_index < $seq_len){

		# find motif from position in $curr_index
		$index = index($seq, $motif_seq, $curr_index);

		# the motif is not found
		if($index == -1){
			$curr_index = $seq_len;
		# the motif is found and continue searching to the right of the occurence
		} else {

			push(@starts, $index);
			$curr_index = $index +1; # set current index to the right of occurrence
		}
	}
	return @starts;
}
