# Supplementary material for: GraphProt: modeling binding preferences of RNA-binding proteins
Source: Genome Biol. 2014 Jan 22;15(1):R17. doi: 10.1186/gb-2014-15-1-r17 (PMC4053806; doi:10.1186/gb-2014-15-1-r17)
Supplement: Additional file 11 — GraphProt version 1.0.1 (ZIP). [file gb-2014-15-1-r17-S11.zip › GraphProt-1.0.1/bin/plotlc.sh]

#!/bin/bash

# fit learningcurve ROC results (cols 9,17) to function a-b/(c+x)
# plot data points and fitted functions

LC_PERF=$1
PLOT_PS=$2

/home/maticzkd/local/gnuplot-4.6.1/bin/gnuplot -p << EOF
set terminal png
set fit logfile "${PLOT_PS}.fit_log"
set grid
set xlabel "Training set size"
set ylabel "Area Under ROC Curve"
set out '$PLOT_PS'
ftr(x)=atr-btr/(x+ctr)
fts(x)=ats-bts/(x+cts)
fit ftr(x) '$LC_PERF' u 1:9  via atr,btr,ctr
fit fts(x) '$LC_PERF' u 1:17  via ats,bts,cts
plot '$LC_PERF' u 1:9 t "" w p lt 1, '' u 1:17 t "" w p lt 2, ftr(x) t "Train" w l lt 1 lw 2, fts(x) t "Test"  w l lt 2 lw 2
EOF

exit 0;
