# Supplementary material for: GraphProt: modeling binding preferences of RNA-binding proteins
Source: Genome Biol. 2014 Jan 22;15(1):R17. doi: 10.1186/gb-2014-15-1-r17 (PMC4053806; doi:10.1186/gb-2014-15-1-r17)
Supplement: Additional file 11 — GraphProt version 1.0.1 (ZIP). [file gb-2014-15-1-r17-S11.zip › GraphProt-1.0.1/bin/gspan2vertex_dict.awk]

# sequence numbering starts at 0
BEGIN{
	seqid=-1;
}
# new graph collection -> new sequence
# vertex and nucleotide numbering starts at 0
/^t/{
	seqid++;
	vertex_id=0;
	nt_pos=0;
}
# new entry on viewpoint vertice (omitting relational vertices)
/^v/&&!/\^/&&!/#/{
	print seqid, vertex_id++, $3, nt_pos++;
}
# non-viewpoint  vertices only increment nucleotide position
/^V/&&!/\^/&&!/#/{
	nt_pos++
}
# restart sequence numbering on new subgraph
# (this does not work with shifted shreps!)
/^s/||/^u/||/^w/{
	nt_pos=0
}
