# Supplementary material for: GraphProt: modeling binding preferences of RNA-binding proteins
Source: Genome Biol. 2014 Jan 22;15(1):R17. doi: 10.1186/gb-2014-15-1-r17 (PMC4053806; doi:10.1186/gb-2014-15-1-r17)
Supplement: Additional file 11 — GraphProt version 1.0.1 (ZIP). [file gb-2014-15-1-r17-S11.zip › GraphProt-1.0.1/bin/gspan_split_shreps.awk]

# print only graph parts of shreps (s); convert shreps to single graphs (t)
# call:
# awk -f convert_gspan.awk
BEGIN{state=start}
/^t/{state="t"}
/^u/{state="u"}
/^w/{state="w"}
/^s/{
	state="s";
	gsub(/^s/, "t");
	print
}
/^[^tuws]/&&state=="s"{print};

# gsub(/^V/, "v");
