# Supplementary material for: GraphProt: modeling binding preferences of RNA-binding proteins
Source: Genome Biol. 2014 Jan 22;15(1):R17. doi: 10.1186/gb-2014-15-1-r17 (PMC4053806; doi:10.1186/gb-2014-15-1-r17)
Supplement: Additional file 11 — GraphProt version 1.0.1 (ZIP). [file gb-2014-15-1-r17-S11.zip › GraphProt-1.0.1/bin/filter_features.pl]

#!/usr/local/perl/bin/perl
use feature ':5.10';
use strict 'vars';
use warnings;
use Getopt::Long;
use Pod::Usage;
use List::Util qw/ min max /;
use POSIX qw/ceil floor/;
use File::Temp qw(tempdir);
use File::Basename;

=head1 NAME

filter_features.pl

=head1 SYNOPSIS

Filter sparse feature vectors according to a filter library.

Options:

    -feature    filename of features to filter
    -filter     file containing features to admit
    -debug      enable debug output
    -help       brief help message
    -man        full documentation

=head1 DESCRIPTION

=cut

###############################################################################
# create temporary directory
# adds an error handler that deletes the directory in case of error
# SIGUSR{1/2} are sent by the sge prior to the uncatchable SIGKILL if the
# option -notify was set
###############################################################################
#my $tmp_template = 'template-XXXXXX';
#my $tmp_prefix = '/var/tmp/';
#my $tmpdir = tempdir($tmp_template, DIR => $tmp_prefix, CLEANUP => 1);
#$SIG{'INT'} = 'end_handler';
#$SIG{'TERM'} = 'end_handler';
#$SIG{'ABRT'} = 'end_handler';
#$SIG{'USR1'} = 'end_handler';
#$SIG{'USR2'} = 'end_handler';
#sub end_handler {
#	print STDERR "signal '", $_[0], "' caught, cleaning up temporary files\n";
#	# change into home directory. deletion of the temporary directory will
#	# fail if it is the current working directory
#	chdir();
#	File::Temp::cleanup();
#	die();
#}

###############################################################################
# parse command line options
###############################################################################
my $feature;
my $filter;
my $help;
my $man;
my $debug;
my $result = GetOptions( "feature=s" => \$feature,
  "filter=s" => \$filter,
  "help"     => \$help,
  "man"      => \$man,
  "debug"    => \$debug );
pod2usage( -exitstatus => 1, -verbose => 1 ) if $help;
pod2usage( -exitstatus => 0, -verbose => 2 ) if $man;
($result)       or pod2usage(2);
( -f $feature ) or die "error: can't fild feature file '$feature'";
( -f $filter )  or die "error: can't fild filter file '$feature'";

###############################################################################
# main
###############################################################################

# load filter
my $i;
my %filter;
open FILTER, '<', $filter;
while (<FILTER>) {
  chomp $_;
  $filter{$_} = 1;
}

# filter features
open FEATURE, '<', $feature;
while (<FEATURE>) {

  # parse items
  my @vals = split( /\s/, $_ );

  # special case: first item is affinity
  my $affinity = shift @vals;
  my @newvals  = ($affinity);

  # for all features in line
  foreach (@vals) {

    # ignore empty lines
    next if (/^\s*$/);

    # feature encoding: index:weight
    my ( $idx, undef ) = split(':');

    # add feature to print list if not filtered out
    push @newvals, $_ if ( defined $filter{$idx} );
  }

  # print new features for line
  say join( ' ', @newvals );
}
