# Supplementary material for: GraphProt: modeling binding preferences of RNA-binding proteins
Source: Genome Biol. 2014 Jan 22;15(1):R17. doi: 10.1186/gb-2014-15-1-r17 (PMC4053806; doi:10.1186/gb-2014-15-1-r17)
Supplement: Additional file 11 — GraphProt version 1.0.1 (ZIP). [file gb-2014-15-1-r17-S11.zip › GraphProt-1.0.1/bin/selectTopWinShreps.R]

require(ddply)
# parse command line arguments
args <- commandArgs(trailingOnly=T)
nt_margins <- args[1]
# get data
d <- read.table(nt_margins, col.names=c('shrep','position','score','min','max','mean','median','sum'))
# get best scored windows per shrep
d_top_wins <- ddply(d, .(shrep), function(df) {subset(df, mean==max(mean))})
# get best scored womdow farthest to the right per shrep
d_top_win <- ddply(d_top_wins, .(shrep), function(df) {subset(df, position==min(position))})
# write selection to stdout
write.table(d_top_win, '', quote=F, col.names=F, row.names=F, sep="\t")
