# Supplementary material for: GraphProt: modeling binding preferences of RNA-binding proteins
Source: Genome Biol. 2014 Jan 22;15(1):R17. doi: 10.1186/gb-2014-15-1-r17 (PMC4053806; doi:10.1186/gb-2014-15-1-r17)
Supplement: Additional file 11 — GraphProt version 1.0.1 (ZIP). [file gb-2014-15-1-r17-S11.zip › GraphProt-1.0.1/bin/pl2context.pl]

my @U, @E, @H, @I, @M;
while (<>) {
  if ( /^>/ and @U > 0 ) {

    # print stuff
    print '>seq_', $i++, "\n";
    my @P = map( 1 - $_, @U );
    print join( "\t", @P ), "\n";
    print join( "\t", @H ), "\n";
    print join( "\t", @I ), "\n";
    print join( "\t", @M ), "\n";
    print join( "\t", @E ), "\n";

    # delete all arrays
    @U = ();
    @E = ();
    @H = ();
    @I = ();
    @M = ();
  } elsif (/^[ACGU]+/) {

    # do nothing
  } elsif (/^\d+/) {

    # save values
    chomp;
    my ( undef, $U, $H, $I, $M, $E ) = split( "\t", $_ );
    push @U, $U;
    push @H, $H;
    push @I, $I;
    push @M, $M;
    push @E, $E;
  }
}

# print again
print '>seq_', $i++, "\n";
my @P = map( 1 - $_, @U );
print join( "\t", @P ), "\n";
print join( "\t", @H ), "\n";
print join( "\t", @I ), "\n";
print join( "\t", @M ), "\n";
print join( "\t", @E ), "\n";
