# Supplementary material for: GraphProt: modeling binding preferences of RNA-binding proteins
Source: Genome Biol. 2014 Jan 22;15(1):R17. doi: 10.1186/gb-2014-15-1-r17 (PMC4053806; doi:10.1186/gb-2014-15-1-r17)
Supplement: Additional file 11 — GraphProt version 1.0.1 (ZIP). [file gb-2014-15-1-r17-S11.zip › GraphProt-1.0.1/bin/subset_margins_by_quant.R]

require(stats)

args <- commandArgs(trailingOnly=T)

has_percentile <- as.numeric(args[1])
infile <- args[2]
outfile <- args[3]

# get data
d <- read.table(infile, col.names=c('seqid', 'seqpos', 'mean_margin'))

# calculate threshold
has_percentile_prob <- has_percentile / 100
has_threshold <- quantile(d[,'mean_margin'], has_percentile_prob)[1]

# subset threshold
dthresh <- subset(d, mean_margin > has_threshold)

# write data
write.table(dthresh, file=outfile, quote=F, sep = "\t", row.names=F, col.names=F)
