# Supplementary material for: GraphProt: modeling binding preferences of RNA-binding proteins
Source: Genome Biol. 2014 Jan 22;15(1):R17. doi: 10.1186/gb-2014-15-1-r17 (PMC4053806; doi:10.1186/gb-2014-15-1-r17)
Supplement: Additional file 11 — GraphProt version 1.0.1 (ZIP). [file gb-2014-15-1-r17-S11.zip › GraphProt-1.0.1/bin/median.awk]

#/usr/bin/env awk
{
    count[NR] = $1;
}
END {
    if (NR % 2) {
        print count[(NR + 1) / 2];
    } else {
        print (count[(NR / 2)] + count[(NR / 2) + 1]) / 2.0;
    }
}
