# Supplementary material for: GraphProt: modeling binding preferences of RNA-binding proteins
Source: Genome Biol. 2014 Jan 22;15(1):R17. doi: 10.1186/gb-2014-15-1-r17 (PMC4053806; doi:10.1186/gb-2014-15-1-r17)
Supplement: Additional file 11 — GraphProt version 1.0.1 (ZIP). [file gb-2014-15-1-r17-S11.zip › GraphProt-1.0.1/bin/check_sync_gspan_class.sh]

#! /bin/bash
[ $# -ne 2 ] &&  echo "Usage:  $(basename $0) GSPAN.gz class" && echo "Instead of: $(basename $0) $*"  && exit 1

# this skript will check if the class file and the (gzipped) gspan are in sync
# iE if the number of lines in the class file matches the number of graphs
# (regexp '^t') in the gspan file

GSPAN_FILE=$1
CLASS_FILE=$2

N_CLASS=`cat  ${CLASS_FILE} | wc -l`
N_GRAPHS=`zcat ${GSPAN_FILE} | grep -c '^t'`

#echo $N_GRAPHS;
#echo $N_CLASS;

[ $N_GRAPHS -ne $N_CLASS ] && echo "error: gspan and class not in sync [${N_GRAPHS} graphs vs. ${N_CLASS} class entries]" && exit 1

echo "OK: gspan and class in sync" && exit 0
