# Supplementary material for: GraphProt: modeling binding preferences of RNA-binding proteins
Source: Genome Biol. 2014 Jan 22;15(1):R17. doi: 10.1186/gb-2014-15-1-r17 (PMC4053806; doi:10.1186/gb-2014-15-1-r17)
Supplement: Additional file 11 — GraphProt version 1.0.1 (ZIP). [file gb-2014-15-1-r17-S11.zip › GraphProt-1.0.1/bin/Makefile_RNAcontext]

# secondary structure profiles can be computed using
# PLFOLD or SFOLD or NONE
# to be called from main directory as
# make -f bin/Makefile_RNAcontext
PROFILE_COMP:=PLFOLD

SHELL:=/bin/bash
.DELETE_ON_ERROR:

# don't delete intermediate files
.SECONDARY:

# paths
ROOT:=~/projects/RBPaffinity
FA_DIR:=$(ROOT)/data/fasta/old_naming_scheme/
THR_DIR:=$(ROOT)/data/thresholds/

# progs
RNAPLFOLD=bin/RNAplfold_context_stdout
PLFOLD_WL=-W 150 -L 100
PL2CONTEXT=./bin/pl2context.pl
RNACONTEXT=~/src/RNAcontext/bin/rnacontext
PERF:=~/src/stat/perf
FASTAPL:=/usr/local/user/RNAtools/fastapl
# this includes the modifications from RNAcontext for computing structure accs
SFOLD_DIR:=/home/maticzkd/src/sfold-2.2
CAT_TABLES:=$(PERL) /home/maticzkd/co/RNAtools/catTables.pl
RBIN:=/usr/local/R/2.15.1-lx/bin/R
PLOTRESULTS=bin/RNAcontext_Auswertung.R

# proteins to use
# PROTEINS:=Fusip HuR PTB RBM4 SF2 SLM2 U1A VTS1 YB1
PROTEINS:=test

# targets
FULL_BASENAMES:=$(patsubst %,%_data_full_A,$(PROTEINS)) \
			$(patsubst %,%_data_full_B,$(PROTEINS))
BRUIJN_BASENAMES:=$(patsubst %,%_data_bruijn_A,$(PROTEINS)) \
			$(patsubst %,%_data_bruijn_B,$(PROTEINS))
BASENAMES:=$(FULL_BASENAMES) $(BRUIJN_BASENAMES)

PROFILES:=$(patsubst %, %.profile, $(BASENAMES)) $(patsubst %, %.pred.profile, $(BASENAMES))
SEQUENCES:=$(patsubst %, %.sequence, $(BASENAMES))
RESULTDIRS:=$(patsubst %, %.dummy, $(BASENAMES))

RNACONTEXT_OUTPUTS:=$(wildcard outputs/train*.txt) $(wildcard outputs/test*.txt)
PERF_FILES:=$(RNACONTEXT_OUTPUTS:.txt=.perf)
CORRELATION_FILES:=$(RNACONTEXT_OUTPUTS:.txt=.correlation)

.PHONY: all
all: $(RESULTDIRS)

.PHONY: test
test: test_data_full_A.dummy results_aucpr.csv results_correlation.csv best.csv.dummy

# helper receipe for test
test_data_full_A.fa :
	cp -f $(FA_DIR)/$@ $@

# helper receipe for test
test_data_full_A.pred.fa :
	cp -f $(FA_DIR)/$@ $@

# helper receipe for test
test_data_full_B.fa :
	cp -f $(FA_DIR)/$@ $@

# helper receipe for test
test_data_full_B.pred.fa :
	cp -f $(FA_DIR)/$@ $@

.PHONY: profile
profile: $(PROFILES)

.PHONY: perf
perf: results_aucpr.csv results_correlation.csv best.csv.dummy

%.sequence : %.fa
	cat $< | /usr/local/perl/bin/perl $(FASTAPL) -e 'my @vals = split(/\s/, $$head); my $$affy=pop @vals; $$seq =~ tr/AaCcGgUuTt/AACCGGUUUU/; print $$affy, "\t", $$seq, "\n";' > $@
	cut -f 2 $@ | grep -qv -E '^[ACGU]+$$'; \
	if [ $$? -eq 0 ]; \
	then \
		echo "warning: sequences in file $@ contain illegal characters (not in ACGU); RNAcontext will segfault..."; \
		return 1; \
	fi

ifeq ($(PROFILE_COMP),SFOLD)

%.profile : %.fa
	-rm -rfv $@ $@.tmp /var/tmp/$@.tmp_data /var/tmp/$@.tmp_out
	mkdir $@.tmp /var/tmp/$@.tmp_data /var/tmp/$@.tmp_out
	cd $@.tmp; ln -s $(SFOLD_DIR)/* ./;	ln -s /var/tmp/$@.tmp_data data; ln -s /var/tmp/$@.tmp_out out; ./sfold_helper ../$< ../$@
	-rm -rfv $@.tmp /var/tmp/$@.tmp

%.dummy : %.sequence %.profile %.pred.sequence %.pred.profile
	mkdir -p outputs
	$(RNACONTEXT) -s 3 -w 4-12 -a ACGT -e PLMU -c $*.sequence -h $*.profile -d $*.pred.sequence -n $*.pred.profile -o $* && touch $@

else
ifeq ($(PROFILE_COMP),PLFOLD)

%.profile : %.fa
	cat $< | $(RNAPLFOLD) $(PLFOLD_WL) -u 1 | perl $(PL2CONTEXT) > $@

%.dummy : %.sequence %.profile %.pred.sequence %.pred.profile
	mkdir -p outputs
	$(RNACONTEXT) -s 3 -w 4-12 -a ACGU -e PHIME -c $*.sequence -h $*.profile -d $*.pred.sequence -n $*.pred.profile -o $* && touch $@

else
ifeq ($(PROFILE_COMP),NONE)

#assign 1 to each profile position
%.profile : %.fa
	cat $< | \
	$(FASTAPL) -e \
	'print $$head,"\n"; print join("\t", split("", "1" x length($$seq))), "\n";' > $@

# profile annotation D is for dummy
%.dummy : %.sequence %.profile %.pred.sequence %.pred.profile
	mkdir -p outputs
	$(RNACONTEXT) -s 3 -w 4-12 -a ACGU -e D -c $*.sequence -h $*.profile -d $*.pred.sequence -n $*.pred.profile -o $* && touch $@

endif
endif
endif

%.perf : BASENAME=$(word 2,$(subst _, ,$<))
%.perf : $(shell echo $(BASENAME))
%.perf : HT=$(shell grep $(BASENAME) $(THR_DIR)/positive.txt | cut -f 2 -d' ')
%.perf : LT=$(shell grep $(BASENAME) $(THR_DIR)/negative.txt | cut -f 2 -d' ')
%.perf : %.txt
	# select by threshold
	( cat $< | awk '$$1 > $(HT)' | cut -f 2 | awk '{print 1 "\t" $$1 }'; \
	cat $< | awk '$$1 < $(LT)' | cut -f 2 | awk '{print 0 "\t" $$1}' ) > $@.threshold
	# compute performance measures
	$(PERF) < $@.threshold > $@
	rm -rf $@.threshold*

%.correlation : %.txt
	cat $< | $(RBIN) --slave -e 'data=read.table("$<", col.names=c("measurement","prediction")); t <- cor.test(data$$measurement, data$$prediction, method="spearman", alternative="greater"); write.table(cbind(t$$estimate, t$$p.value), file="$@", col.names=F, row.names=F, quote=F, sep="\t")'

results_aucpr.csv : $(PERF_FILES)
	grep APR $^ | tr '/_' '  ' | sed 's/bruijn/weak/g' | sed 's/.perf:APR//g' | tr "\t" ' ' | awk '{print $$2,$$3,$$5,$$6,$$7,$$NF}' > $@

results_correlation.csv : $(CORRELATION_FILES)
	$(CAT_TABLES) $(CORRELATION_FILES) | tr '/_' '  ' | sed 's/bruijn/weak/g' | sed 's/.correlation//g' | tr "\t" ' ' | awk '{print $$2,$$3,$$5,$$6,$$7,$$8,$$9}' > $@

best.csv.dummy : results_aucpr.csv
	R --slave < $(PLOTRESULTS) && touch $@
