# Supplementary material for: GraphProt: modeling binding preferences of RNA-binding proteins
Source: Genome Biol. 2014 Jan 22;15(1):R17. doi: 10.1186/gb-2014-15-1-r17 (PMC4053806; doi:10.1186/gb-2014-15-1-r17)
Supplement: Additional file 11 — GraphProt version 1.0.1 (ZIP). [file gb-2014-15-1-r17-S11.zip › GraphProt-1.0.1/data/ls.svr.onlyseq.parameters]

# [parameter] [default] [parameter list, last item used with sgd-internal optimization]
e 0.1 0.001 0.01 0.1 1 10 100
c 1 0.001 0.01 0.1 1 10 100
R 1 0 1 2 3 4
D 4 0 1 2 3 4 5 6
b 14 14 16 18
DIRECTED DIRECTED DIRECTED
VIEWPOINT --vp --vp
