# Supplementary material for: GraphProt: modeling binding preferences of RNA-binding proteins
Source: Genome Biol. 2014 Jan 22;15(1):R17. doi: 10.1186/gb-2014-15-1-r17 (PMC4053806; doi:10.1186/gb-2014-15-1-r17)
Supplement: Additional file 11 — GraphProt version 1.0.1 (ZIP). [file gb-2014-15-1-r17-S11.zip › GraphProt-1.0.1/data/classification_tiny.positives.fa]

>1175_3_1
gtctccttcaggtgggagcagctctttgaggccacctgatttctggcgtgctcagtgcactcgggtggattttctgtgggtttgttaagtggtcagaaattctcaattttttgaatagtttccatttcaaatatcttgttctacttggttCATAAAATAGTGGTTTTCAAACTGTAGAGCTCTGacttctcacttctagggcagagggagcctgaacaagtgaggctctgggttccccattcctaattaaaccaatggaaagaaggggtctaataacaaactacagcaacacatttttcatttcagcttcactgctgtgtctcccagtgtaacc
>1177_3_1
cgagcttagcgctgtgatgagtgtgcctgcaaagatggtagagtagatgacgggttgggccaggggattaattagtacgggaaggatataaccaacattttcggggtatgggcccgatagcttatttagctgaccttactttaggatgggGTGTGATAGGTGGCACGGAGAATTTTGGATTCTCAGGGATGGGTTCGATTCTCATAGcctagaaataaggggatttaaactcctattatttactctatcaaagtaactcttttatcagacatatttcttaggtttgagggggaatgctggagattgtaatgggtatggagacatatcatataagtaatgctagggtgagtggtagga
>13_13_1
acagcgctaagctcgcactgattttttacctgagtaggcctagaaataaacatgctagcttttattccagttctaaccaaaaaaataaaccctcgttccacagaagctgccatcaagtatttcctcacgcaagcaaccgcatccataatcCTTCTAATAGCTATCCTCTcaacaatatactctccggacaatgaaccataaccaataccaccaatcaatactcatcattaataatcataatggctatagcaataaaactaggaatagccccctttcacttctgagtcccagaggttacccaaggcacccctctgacatc
>13_13_2
tcatggcaggcagttgaggtggattaaaccaaacccaactacgcaaaatcttagcatactcctcaattacccacataggatgaataacagcagttctaccgtacaaccctaacataaccattcttaatttaactatttatattatcctaaCTACTACCGCATTCCTACTctcaacttaaactccagcaccacaaccctactactatctcgcacctgaaacaagctaacatgactaacacccttaattccatccaccctcctctccctaggaggcctgcccccgctaaccggctttttgcccaaatgggccattatcgaa
>13_13_3
acccttaattccatccaccctcctctccctaggaggcctgcccccgctaaccggctttttgcccaaatgggccattatcgaagaattcacaaaaaacaatagcctcatcatccccaccatcatagccatcatcaccctccttaacctctaCTTCTACCTGCGCCTAATCTACTCCACCTaatcacactactccctatatctaacaacgtaaaaataaaatgacagtttgaacacacaaaacccaccccattcctccccacactcatcgcccttaccacactgctcctacctatctccccttttatgctaataatcttatagaaatttag
>1177_3_2
acaggggttaagcctctttttaccagctctgaggtgattttcatattgaattgcaaattcgaagaagcagcttcaaacctgccggggcttctcccgccttttttcccggcggcgggagaagtagattgaagccagttgattagggtgcttAGCTGTTAACTAAGTGTTTGTGGGTTTAAGTCCCATTGGTCTAtaagggcttagcttaattaaagtggctgatttgcgttcagttgatgcagagtggggttttgcagtccttagctgttgcagaaattaagtattgcaacttactgagggctttgaaggctcttggtctgtatttaacctaaatttctataag
>14_16_1
gactcttacccccctctctcctactcctgcttgcatctgctatagtggaggccggcgcaggaacaggttgaacagtctaccctcccttggcagggaactactcccaccctggagcctccgtagacctaaccatcttctccttacacctagCAGGTATCTCCTCTATCTTggagccatcaatttcatcacaacaattattaatataaaaccccctgccataacccaataccaaacgccccttttcgtctgatccgtcctaatcacagcagtcttacttctcctatctctcccagtcctagccgctggcatcactatacta
>14_16_2
tggagcctccgtagacctaaccatcttctccttacacctagcaggtatctcctctatcttaggagccatcaatttcatcacaacaattattaatataaaaccccctgccataacccaataccaaacgccccttttcgtctgatccgtcctAATCACAGCAGTCTTACTTCTCCTATCTCcccagtcctagccgctggcatcactatactactaacagaccgtaacctcaacaccaccttcttcgacccagccggaggaggagaccccattctataccaacacctattctgatttttcggtcaccctgaagtttatattctcatcctacc
>14_16_3
tcgtctgatccgtcctaatcacagcagtcttacttctcctatctctcccagtcctagccgctggcatcactatactactaacagaccgtaacctcaacaccaccttcttcgacccagccggaggaggagaccccattctataccaacaccTATTCTGATTTTTCGGTCAcctgaagtttatattctcatcctaccaggcttcggaataatctcccatattgtaacttactactccgggaaaaaaagaaccatttggatacataggtatggtctgagctatgatatcaattggcttcctagggtttatcgtgtgagcaca
>14_16_4
gacacgtactacgttgtagcccacttccactatgtcctatcaataggagctgtatttgccatcataggaggcttcattcactgatttcccctattctcaggctacaccctagaccaaacctacgccaaaatccatttcgctatcatattcATCGGCGTAAATCTAACTTTCTTCCCACAACACTTTCTCGGCCTATCCgaatgccccgacgttactcggactatcccgatgcatacaccacatgaaatatcctatcatctgtaggctcattcatttctctaacagcagtaatattaataattttcataatttgagaagccttcgcttcgaagcgaaaagtcctaatag
