# Supplementary material for: GraphProt: modeling binding preferences of RNA-binding proteins
Source: Genome Biol. 2014 Jan 22;15(1):R17. doi: 10.1186/gb-2014-15-1-r17 (PMC4053806; doi:10.1186/gb-2014-15-1-r17)
Supplement: Additional file 11 — GraphProt version 1.0.1 (ZIP). [file gb-2014-15-1-r17-S11.zip › GraphProt-1.0.1/data/testclip.train.positives.fa]

>1175_3_1
gtctccttcaggtgggagcagctctttgaggccacctgatttctggcgtgctcagtgcactcgggtggattttctgtgggtttgttaagtggtcagaaattctcaattttttgaatagtttccatttcaaatatcttgttctacttggttCATAAAATAGTGGTTTTCAAACTGTAGAGCTCTGacttctcacttctagggcagagggagcctgaacaagtgaggctctgggttccccattcctaattaaaccaatggaaagaaggggtctaataacaaactacagcaacacatttttcatttcagcttcactgctgtgtctcccagtgtaacc
>1177_3_1
cgagcttagcgctgtgatgagtgtgcctgcaaagatggtagagtagatgacgggttgggccaggggattaattagtacgggaaggatataaccaacattttcggggtatgggcccgatagcttatttagctgaccttactttaggatgggGTGTGATAGGTGGCACGGAGAATTTTGGATTCTCAGGGATGGGTTCGATTCTCATAGcctagaaataaggggatttaaactcctattatttactctatcaaagtaactcttttatcagacatatttcttaggtttgagggggaatgctggagattgtaatgggtatggagacatatcatataagtaatgctagggtgagtggtagga
>13_13_1
acagcgctaagctcgcactgattttttacctgagtaggcctagaaataaacatgctagcttttattccagttctaaccaaaaaaataaaccctcgttccacagaagctgccatcaagtatttcctcacgcaagcaaccgcatccataatcCTTCTAATAGCTATCCTCTcaacaatatactctccggacaatgaaccataaccaataccaccaatcaatactcatcattaataatcataatggctatagcaataaaactaggaatagccccctttcacttctgagtcccagaggttacccaaggcacccctctgacatc
>13_13_2
tcatggcaggcagttgaggtggattaaaccaaacccaactacgcaaaatcttagcatactcctcaattacccacataggatgaataacagcagttctaccgtacaaccctaacataaccattcttaatttaactatttatattatcctaaCTACTACCGCATTCCTACTctcaacttaaactccagcaccacaaccctactactatctcgcacctgaaacaagctaacatgactaacacccttaattccatccaccctcctctccctaggaggcctgcccccgctaaccggctttttgcccaaatgggccattatcgaa
>13_13_3
acccttaattccatccaccctcctctccctaggaggcctgcccccgctaaccggctttttgcccaaatgggccattatcgaagaattcacaaaaaacaatagcctcatcatccccaccatcatagccatcatcaccctccttaacctctaCTTCTACCTGCGCCTAATCTACTCCACCTaatcacactactccctatatctaacaacgtaaaaataaaatgacagtttgaacacacaaaacccaccccattcctccccacactcatcgcccttaccacactgctcctacctatctccccttttatgctaataatcttatagaaatttag
>1177_3_2
acaggggttaagcctctttttaccagctctgaggtgattttcatattgaattgcaaattcgaagaagcagcttcaaacctgccggggcttctcccgccttttttcccggcggcgggagaagtagattgaagccagttgattagggtgcttAGCTGTTAACTAAGTGTTTGTGGGTTTAAGTCCCATTGGTCTAtaagggcttagcttaattaaagtggctgatttgcgttcagttgatgcagagtggggttttgcagtccttagctgttgcagaaattaagtattgcaacttactgagggctttgaaggctcttggtctgtatttaacctaaatttctataag
>14_16_1
gactcttacccccctctctcctactcctgcttgcatctgctatagtggaggccggcgcaggaacaggttgaacagtctaccctcccttggcagggaactactcccaccctggagcctccgtagacctaaccatcttctccttacacctagCAGGTATCTCCTCTATCTTggagccatcaatttcatcacaacaattattaatataaaaccccctgccataacccaataccaaacgccccttttcgtctgatccgtcctaatcacagcagtcttacttctcctatctctcccagtcctagccgctggcatcactatacta
>14_16_2
tggagcctccgtagacctaaccatcttctccttacacctagcaggtatctcctctatcttaggagccatcaatttcatcacaacaattattaatataaaaccccctgccataacccaataccaaacgccccttttcgtctgatccgtcctAATCACAGCAGTCTTACTTCTCCTATCTCcccagtcctagccgctggcatcactatactactaacagaccgtaacctcaacaccaccttcttcgacccagccggaggaggagaccccattctataccaacacctattctgatttttcggtcaccctgaagtttatattctcatcctacc
>14_16_3
tcgtctgatccgtcctaatcacagcagtcttacttctcctatctctcccagtcctagccgctggcatcactatactactaacagaccgtaacctcaacaccaccttcttcgacccagccggaggaggagaccccattctataccaacaccTATTCTGATTTTTCGGTCAcctgaagtttatattctcatcctaccaggcttcggaataatctcccatattgtaacttactactccgggaaaaaaagaaccatttggatacataggtatggtctgagctatgatatcaattggcttcctagggtttatcgtgtgagcaca
>14_16_4
gacacgtactacgttgtagcccacttccactatgtcctatcaataggagctgtatttgccatcataggaggcttcattcactgatttcccctattctcaggctacaccctagaccaaacctacgccaaaatccatttcgctatcatattcATCGGCGTAAATCTAACTTTCTTCCCACAACACTTTCTCGGCCTATCCgaatgccccgacgttactcggactatcccgatgcatacaccacatgaaatatcctatcatctgtaggctcattcatttctctaacagcagtaatattaataattttcataatttgagaagccttcgcttcgaagcgaaaagtcctaatag
>1177_3_3
tcatgaaagatgataagctcttctatgataggggaagtagcgtcttgtagacctacttgcgctgcatgtgccattaagatatataggatttagcctataatttaactttgacaaagttatgaaatggtttttctaatatctttttgaaaaAGTCATGGAGGCCATGGGGTTgcttgaaaccagctttggggggttcgattccttccttttttgtctagattttatgtatacgggttcttcgaatgtgtggtagggtggggggcatccatatagtcactccaggtttatggagggttcttctactattaggacttttcgctt
>15_15_1
tttcaaaaagatattagaaaaaccatttcataactttgtcaaagttaaattataggctaaatcctatatatcttaatggcacatgcagcgcaagtaggtctacaagacgctacttcccctatcatagaagagcttatcatctttcatgatCACGCCCTCATAATCATTTTCCTTATCTGCTTCCTAGTCCTGTACGCCCTttcctaacactcacaacaaaactaactaatactaacatctcagacgctcaggaaatagaaaccgtctgaactatcctgcccgccatcatcctagtccttatcgccctcccatccctacgcatcctttacataacagacgaggtcaacgat
>15_15_2
cgccatcatcctagtccttatcgccctcccatccctacgcatcctttacataacagacgaggtcaacgatccctcctttaccatcaaatcaattggccatcaatggtactgaacctacgaatacaccgactacggcggactaatcttcaaCTCCTACATACTTCCCCCAtattcctagaaccaggcgacctgcgactccttgacgttgacaatcgagtagtactcccggttgaagcccccattcgtataataattacatcacaagacgtcttacactcatgagctgtccccacattaggcttaaaaacagatgcaattc
>17_16_1
acacctacaccccttatccctatactagttattatcgaaaccatcagcctactcattcaaccaatagccctggccgtacgcctaaccgctaacattactgcaggccacctactcatgcacctaattggaagcgccacactagcaatatcaACTATTAACCTTCCCTCTACACTTATCATCTTCACAATTCTAATTCTACTGACTATCCTAGAAATCGCgtcgccttaatccaagcctacgtttttacacttctagtaagcctctacctgcacgacaacacataatgacccaccaatcacatgcctatcatatagtaaaacccagcccatggcccctaacaggggccctctcagccctcctaatgacct
>1179_5_1
tccacccgcctcagcctcccaaagtgctgggattacaggcgagagccaccacgcctggcataaaactttatttccagaggtgagtagtgggcagggttggcccagagggtgggctgattctgcctctgccatcccagctgcaacagctatGCACTTGAGCCCTGAGATGGGATCCATGTCCCCTCtggggtatccccgtggccaccacgcgtggttttgcacaggacctgggccagctgtgcacatggagcggtcctgggcttcagtggctgacccctcccttccgcagctgaagtcgttcctccgggagtgcaaggtggccaactactgccggc
>1179_5_2
tctaggtctccagacgtgggtccttagtgcttcccaggattttgggagagggcccgtgttcctgatccttccctgctgatcagagccccactcggggacacgccaggctgtgtggggccatggggctgggaccgtgcctagctgcttatcTCTTGTTTCGGGTTGGGTCTCCTCGTctgaagcctgaggaccagggtgaccagggtgcagccaggtgcagggccaaagggaccagggggaccagggtgcagccagggtgaagccagggtgaccaggcatggggccgagagagcctgacacggcccttggggcagatgttccagcag
>1179_5_3
caggctgactctttctctgctcctcctggcatgtcctacggaggtgcatggcctgtggcttctgtggagggtgtgggaggggccccccaggcctcccgtgacctccatctgtcccgtcctgtgtctggcactctttgctgttgctgctgcGTCTTCTGGTTGCTCGGGACGGgccccatgtggcattgctgtgctgagggccaggatgggcctcagtgccatgttgtcaggaatgggggctgtcctggtactctgtgtggcagggacctctaggtctccagacgtgggtccttagtgcttcccaggattttgggagagggcc
>1179_5_4
cagggatgctgaacatctttaggaagccatgttcactcccatggcagccagcagtggtctctgattgcccagcccttggcctggcccctgtgtctgtgggcctccagctctgctgcccagctccaggcatgctttgtgtctgtttcccttGTCCAATCTCCTTGGCTACGTGCTTTCTTACTCTCTTGCAGTGTCgtttcttcacttgtgcactgccctggttcactgcagccgcaccctgtaggcccctctcacgcagggatgcaggcctctcctctccggaaaaagcaaaccctaaaagctaaaacaaagccctcagctgtaggccgtgcctgcccttccccg
>25_6_2
ccggggaccccacgcctaacccgtctctctcgttgcaagccggtgtggcacactgctctgaggagtcctcctggtaaccgacaccagccccaccctggggtccccactaacctcatgaccatctgactaacatccaccttcccttgcaccCTTGTGGCTTGCTGCTGGGcctgtgcctgggccagcctggatgccaggcagatgccaggcagggcctcactgtacctcccccacagccaccaaggtgttccagggcgtcctggagctggagggcgtcgagggccaggagctgttctacacgcccgagatggctgacccc
>25_6_3
acgtgccatcctctgctggctgtcggttccatctgtgccctcggggcgggacaccggacccccacaccaggagggcccaggaggggacggcccggtgctgccacctctgtcctcccgcctctctctcacctcccggtcctcccgcctctcACTGTCTGTCTCTTTGTTTCCAAGCaactggccaatgagatccccgtgtgagtagagctcggcgccccccgctccctctcactcccactcctccatccttcctggtggggagcagagtccggagcccccggggaactttccatcccttgtggcggaggatgggggtccggcgcta
>25_6_4
tatgtagatgtgtgtgtgtatgaacaggtgtaagtggggagcactcaggtgtgtctgtgtgtgttcgtgtacacgtgtgtatgtgtgtgaacatggaggggtgtgtgtgtccgtgtgtaggtttgcgtgcatgcacacatgcatgtgtgtACTGGGGCATCCAAGCCCCTGGTCTCCACTCCATACCACCCTACGCCTACCTCCTTGATCTCTGCGCCCAccttggctgtgctcccctgctgtctgcacgtgggtgtctgcacgtgggtgtctgcatgtgggtgtctgtgccctcaagtgtctcgtgtctgcacgtgggtgtctgcaccctcacgtgtctcgtgtccgcacaagcatgtgtaggtgtccc
>25_6_5
gcatgcacacatgcatgtgtgtactggggcatccaagcccctggtctccactccataccaccctacgcctacctccttgatctctgcgcccagccttggctgtgctcccctgctgtctgcacgtgggtgtctgcacgtgggtgtctgcatGTGGGTGTCTGTGCCCTCAAGTGTCTCGTGTCTcacgtgggtgtctgcaccctcacgtgtctcgtgtccgcacaagcatgtgtaggtgtccctgctgggctctttggtgggcggccagtgatcctcgaggtcacgcatgtcttctgtgggtgcctgctccttgcaccccacagtgttgagatg
>25_6_7
gatggctccgaagccagaaatgccttaaactgcaacgtcccgtcccttccccacccccatcccatccccacccccagccccagcccagtcctcctaggagcaggacccgatgaagcgggcggcggtggggctgggtgccgtgttactaacTCTAGTATGTTTCTGTGTCatcgctgtgaaataaagtctgaaaactttaaaagcattgcttttgtccatcctcaccagcgcgctggcccgttggcttcttgctccgctttgtggtgggagcacggacttggagctcccttgggtggccctggatggagccaggccctgc
>1182_5_1
aacagcagacctttaatctgactatcctagagttcagaagtccaaaaccaaggggcaaacaaggccacacgcttcccgaggctccggggaggacgctgtctgccttcccagcccctgccggctcaggcatctgtggctgcgttgcccgtcTCTGTCCCCTGGTCCCACGGCGTCTCcccacctctgcgtcttctctctctgcctctctctcaggtgggccctggccgttgtttcagggcctgcccggggaaccctgggcgatcacacctgagaccctgacgtaaccccctgcaaagccccttcttctaaataaggtcacattcgag
>1182_5_2
agagtgtttgggttggagtctaccatctttatgttcgatttctgtttttccacctgcttttccctgctcctcctttgcttccttttttgtaggtagagggatcaagttgtcttcaattttatctcctctgctgactttttagttctgcctCTTTGTGTTGTTTTTTAAGggttcctctggagattaaatgtacttcacagaacctcagcgagcggactccagttatattccgtgctcttgtcggcacgcatttcacttctaggtatgctagaaaattctacaacacacttattactattttatttatttatctatctat
>1186_5_1
ttggtccggcctgttggcgatgtgcttggggcaggaggccttgcccgtgcccgccccccaactctgattgtgtctgtctttccttggtgccactttatttgggtcttttctgcccaggacatggcccacctggacctagagctctgtgacATTTCTGTGAAGCCTCCGTtacctttgggactcagcagaggtgtgtttagaattcactctgcgttttgggggtccccatgcatgctgaggtgctgttccctgcccacccgtgtccgatccgtcttggcctccccgacctcagggtgcctaggaccccccgacctctttg
>1186_5_2
attttcctccccacacacggttcgtgcctccaccccggtcccgcgttccctgctgtcctgactgcgtctttaagcttcatcccgttggtccggcctgttggcgatgtgcttggggcaggaggccttgcccgtgcccgccccccaactctgATTGTGTCTGTCTTTCCTTGGTccactttatttgggtcttttctgcccaggacatggcccacctggacctagagctctgtgacatttctgtgaagcctccgtctacctttgggactcagcagaggtgtgtttagaattcactctgcgttttgggggtccccatgcatgctga
>1186_5_3
aacaatgccacgtgtggtctggagaaggcagtgccacgtgtggtctggagaaggcgatgccacatgtctggatcctgtgaatcgaggatatgtttcatgttgcaggatagacgtgcttggggaagtctttgctgagtcttgctaatgatgTGTCTGTGTCTCTCTGCAGctgtgagctgcttgtccccatcctgcggccgtcctggggacacagagccctccgtggtgcccggggattggattggagccaggacctcacttcctcctctgcccctgcccctgcccctcccagcacctggcccacaccctgcagcccgcc
>1188_6_1
tgcgctcaactggctgtttcctgccgtgtaagtcactcttgcccattagcaccgagctaaacatcgttccagcctcgctttggctgttcccgcttcctcttttaagcaagcctgtttctttcactcactttccagtttggcctttccttaTGATCTCTTGTGTCTTCTGgtgtcattcctgggcttcgcctctccctggtggatgtggccgcacgccaggatgggtgacagtggcacttgctcatgccgtccctccactgttgactccacccctgttcctgcgtgtcctcgaatgccagccctgagcagagtgcagaga
>1188_6_2
tgagggtcaggcagtggtagaggagggacaggccatggggcagagtagccagctaggcctttgcctcaggcttttcagcagatggcctggggtgtggggatgttcaagctgccagggacccacttcaggacaagtgggtgcttcctgattTTCATCTGGTGCTGTGAACtctgtgtgtgtgtggctcttggtgcctttgtcttgggtttctctggcgggtgacaagcagtgggatagccgtctggggcttcccgataggtgtgcgcgcagtgaggcagcagggcgcccgtctcccatcccgacaggtgtgcgcacgcag
>1189_4_1
cacctcaggctccgcagactcccggcgtgacctggggttccctgccccaccccgggcctgttccacactctgaacacgcactgcccctgcagtgggcaccctggatcgtaagttccgccgagactccctcttctgtcccgacgagctggaCTCGCTCTTCTCCTACTTCGcgcaggggccgcaggggctggccctcgcagtaagtgtggggtgggcccagccaggtggcagggcagggccaaggaggctggcctgaagggtgcctgagtgtggatggcccttgccagggaatggagcagcatctgaaggggcggggggcc
>32_3_1
gtccgtccacaggtgctgcctcctgcaccctgcaggggccacagttcgggagccacggatgaccctggacactcaagccaaagttaggccacaccaggcccaaccctgtgctggtcaagccagggcagtcacagctgcttggggcccacaGCACTGCTGCCTGGTCTCCcagtagcctccctgcccgggtcccagcaccctggatgcccgtctctgtcccaggcgggatggggcacagtgcaggacacagccatgtacaccaagaagagagtaccaagtagtcttttgttcagcttttactggaaactgctgtctagga
>1190_6_1
ttgaggcctcttggatctgtggcttgaggccttcatcatgtttcttccagtgttgtttctgccccgttcctgctcctccagggaccccgagagcctgacgttcaacctcttgaaactccgtcatctgtttgtctttcctgtttcctgatgGATATTCCCTCTGGTGTCTTTCAGTTCATGGATTCTCTTCTGGTTATGTGTCAatggtgttaaattcatctgttgaattctttttttttttcttttttttttgagatggagtttcgctctcattgcccaggctgtagtgcagtggtgcgatctcagctcaccttgaacctccgccttctgggttcaagcgattctcctgcctc
>1194_7_2
cctcttccaagtggactccttcaaggaagctgcagctcggtcagcagagaaggggcctgccgccagcgccctggaggaagaggaagaggaacccaagaggatggcttgtctcccagcagccacaccggctttgtgctcagccagttcattTGAGTTTGCATGTTTCTCTcactatggattttgagcatttagatttctttaatcaaaagcgttttagtgactccagtagacattttctttctgaggcatcgtgctttgcatgagagcaggccaaggttgaggggaaaagtaaagttaaagtcggttctctttcatagca
>1194_7_3
tggttttagtctattaaatcttagagatctaaaggaaatgctcaaaatgtagccaggttttaaatgctttaacttttaaaaaatgtaaatttttgtatgtttatagcttctaaatatgaaagttaaagaatgtactgtgatgaaatgttcAGTATTATGTTGCTTCTCAGTATCATGTTGCTTCTCAGTATgtgttgcttctgattctatgaatgttcattttaagaccccttgttgaaatgggacagttggcagcggctctgatgagcccgagaagaggcctgcccttgggtgcggagtctccctccgcacgatgctcccacgcgtccaacttgcaccca
>1194_7_4
atcaaagggtagcctctgagggtaagtgactaagacttctcctctgctgtccaagcgctttggtgcagggacagcggcatcttcagccaatccagtgcaggctctccaccgaaggctggctctagactggtggtacgcacatagcatagcCATGGCCGACTCCTGCTGTGGTTCTCTGACGATTGTGCTTCTTGTTAATCCTCTGTCGTGCTTTGtaatcgtattgattagagttggtaactgtcttgacttgaattttgtccctttaaaactgctgtacctgtatgataaagatgcagtacctttctcttaaaaaaaaatgctatggaaagctgtgagaattgaagagacaaattggctgtgtc
>1195_3_1
acctcaggtgacctgcctgccttggcctcccaaagtgctgggattacaggcgagacaccgtgccctgccttggtagctgaatttaatgctcaaagagacggccccccttttctactccttaaactctggcattgttcactagcttctgaaATCCTCTGTGGTTCTTGCAgcacttccaggttggcttaaagggttaccctaggccagcagtcagctcagtcagggtggtgaccaaggaccctgaacaaggtgtttggttccccgggccgacatcaggactggagtccagcctccctgcagattccacaggtgcttccct
>1195_3_2
caccaaagcccgatacctgaagaaaaagaacatgaggaccgtaagcgtggacccgggacacccgccggccagcgcactcgcggcccctgcgtttctgcgccgcgacccagctagtgtgcagccgcccggccaccctcagccccttcctttCATACCTTGCTTCGAAACTcgacaaattatgtcgccccgcaggcaaactgtgggacatccgttctcccgccccgccgccacccccactgtcaccccctgctccagcccctcgcccgggccactgcagagccgccttgacactctccctgcgtcgccagccaccgcccta
>1198_4_1
gctggccttgaacgtccatgagctctgccagccagtgacaccagtcccatccccaggagcccccacggcctcacccccggctgtgtcttgctcagggatgtgcagggagggtgatccctgtgcccaccatgaagctgccactggacccctGCACCCTGACCCCGGTTCCctccgtgagccggtccctgcacctgcccctctgcatgtggctgcacacaacaaggtcaggccgtcttgagctcttttttttcttttctttttgagacggtgtcttgctcttgttgcccaggctggagtgcagtgtcacgatctcagctca
>1198_4_2
catcgtgggggtgttgggaaactgggggagacagagtttcctgtggtggagcgggcagttggacctttgtgagtcccttaggaatcctgtgaacttggatcctccaaagccaggacgttggtcgatggccaaaatgttctgatgaaatctTCCCCAAGTCCACATCAGTagtcctttcagtttaaagtaaagccttaaacaagctatgatgttcagatgtggctttgtgatggtcagttctggtttgattgcttttgtgtaacttgctacagcctgtcgcccaggctggagtgcagtggtgctatctctgctcactgca
>1198_4_3
acagcacagcttgtggcttgtgtccatcttgcatgtggctcttcctccatgtcatgactggggtctcgggggtaacgggcaggaaatccttcagactcttaggaaatttcactccacttctcctggcctctggtcggcagggtgttcttcCATGTCTCGGTTTTCTAGCtggccttattgaagttggaatttatgtctgttgtcattttcccttttttttttgttttttttttcaagccagagtaaggctggagtgcagtggcgtgatcatagctcaccacttcacccttgaatatctgggctaaaacgatcctcctgc
>1199_5_1
tttcccctctgaatgggacatactgtcctgtttctttgtttctcttgtgtttttcttagtcaaaaaaatggacatttgattctcatgatgtgattcttcctggtccccactcaagggtgtgcacttgttgttttggttgtgctgggctgtGTCTGTGGGGTCGGCCTGTTGTGGaactcagggtcttcacgggtcttttctgagcctgagccttttcctggtcacgtgcagccactttttaacgttcccgtcaatacagatgtttttaatgttcttgtcctgaagtgtctgcctcctaaagggggaatagagagaaatgaaggg
>1199_5_2
tgtctctgttgatatttccgtcgtgttcacgcgtcattttcttgactttctccacatcttcctttcgttctctgaggaactgaaggtttaagacagttccctaaaatctttgtctgggacatctaccgtcaggtgattttcaggaaccgtGTCTGTTGGCTTCTTTTTTTCCCCTCTGAATGGGACATACTGTCCTGTTTCTTTGTTTCTCTTGgtttttcttagtcaaaaaaatggacatttgattctcatgatgtgattcttcctggtccccactcaagggtgtgcacttgttgttttggttgtgctgggctgtgtctgtggggtcggcctgttgtggaaactcagggtcttcacgggtctt
>1199_5_4
ctttaatctgatgacctaattgaggatcccttggatgctttgaagattctctttgccttaggctttcaactgtttaataatgggttttcctgtgggcctcttgacttcattctacctggagttcactgagcctctctaatgtttatatttACGGTTTTCATCCAATGTGGGGGTTTTGggaattcttcagataccctctctgctcctctcctccctcctgggctcccacagatctgttggggtccccgaggccgctcagcactgctcccttttcttcagtctcttctgctttcttttcctcagacgatgtgattttattgtcttcagg
>1199_5_5
ccagaatagtctcttgatctcttggcctcgtgatccacccacctcggcctcccacagtgctgcgattacaggcgtgagccaccgcggccggccagtacgagcttttatagtcacccacgtcctcaccttaatggagatctttatttcttcACCCAGCTTCCGGTTTCTGTtcgcgtcctttccttacaccccacacaactccctggagcttattcttcaaggcaggtctaggtctagtagtaatgaactccctctgcttttgtttatctgagaatatcctcatttctccctcatctttgaaggaaagtttgctggatacg
>1199_5_6
cagcaaatgtctcggaaagaaaaagttcatcacagaaaagatgaaaagagaaaagaaaaatgtaggcatcatagccattcagcagaagggggtacagaagcatttactttctttgacatcatgttcaagtgtggtttctttcctgttcctACTCTTCTGCCTTCCCCAGgcaccactgaaaaaccagagaaagcaaactgtagctgaaagcataatggtgtcacagaccgttcagaagggctatagagagaatagctgaaagcatgcatgtgtcacagaccattcagaggggctatagagagcaaactctagctgaaag
>1199_5_7
ctgtttggattttctgtttgtggaccagaaacaaacgtttttccaaaggattagcaaataggttgatttcctgtgtaacgctgctctggggcctcttcctcatcctggcagaaggagcctggagcccatgaggcagccagcactgtgcccTTGCTCAGTCGTGCTGTCCctccctctccctcagtctcttctccatgcccaagtcagtttccagccgctggtcttcatggcattcccagcacagctggacaccaagaggcaaaacccaaggcctggcttggccgtgttaacgattgtacagacatttttttaaataact
>1199_5_8
tggcatcagcagctggccacctcataccctgttgcggaaatcagcggaccttttttctgaaacttctgatctgtcatgaggaggtgtaattgtccccaaacatgaagtgaaaagccgacgttggggctggcgggaatggtggacagtcagGTGTAGCTCTCCCTCTTCTCTGCTTTCCGTCTGGTCCagtcagtgcggtaaattctcaaatacccatccgagctggtagctgtgcaccacgcacgcagcgttccacagctgaggagctggagcttgtgcttcctctcacctgcaggtcccgcaggccctgcaccgagtcgccttgtccatggcgctg
>1200_5_1
ttttattctatttctggctttattggcttgaatgctcagttcatggtttcccatgggctgtgacccagctttgatgggattgaaccgaccctggcagcctgtttatgtcacctccagcttctgggtgttccagatgttgggtctgatcttCACTTTGATCCCTGGGTTGttaagagaaagttcagaaacttccaagtggctgagggcttttctttgtttctatctcttcctggttttattgtattgtggtcagaagatgaggttctaggctgggcgtggtggcttacgcctgtaatcccagcacttcgggatgctgagg
>1200_5_2
tgaattttatcagcttgtcctttcctttagagaagcctgcttggcttttgatggttgtgtttgggtaacatttgcagatcaatttgatgagaactaagatctcaatattgagtcctccaatccatgaacatggtatgtctctccatttatTTAGGTTTCCTTTCATCTCTGTCAcaatattttgtagttttcagtgtgcagttctgacatgtcttttgccaaatatatccccacatattttatatttttaatgctattatagatcatatatatgtatatatattttaataagatatatatttttaataatatatgtgtgtgtgt
