# Supplementary material for: GraphProt: modeling binding preferences of RNA-binding proteins
Source: Genome Biol. 2014 Jan 22;15(1):R17. doi: 10.1186/gb-2014-15-1-r17 (PMC4053806; doi:10.1186/gb-2014-15-1-r17)
Supplement: Additional file 11 — GraphProt version 1.0.1 (ZIP). [file gb-2014-15-1-r17-S11.zip › GraphProt-1.0.1/data/ls.svr.shrep.parameters]

# [parameter] [default] [parameter list, last item used with sgd-internal optimization]
e 0.1 0.001 0.01 0.1 1
c 1 0.001 0.01 0.1 1 1 10
R 1 4 3 2 1
D 4 6 5 4 3 2 1
b 14 14
ABSTRACTION 3 1 3 5
DIRECTED DIRECTED DIRECTED
CUE nil nil
STACK nil nil
VIEWPOINT --vp --vp
