# Supplementary material for: GraphProt: modeling binding preferences of RNA-binding proteins
Source: Genome Biol. 2014 Jan 22;15(1):R17. doi: 10.1186/gb-2014-15-1-r17 (PMC4053806; doi:10.1186/gb-2014-15-1-r17)
Supplement: Additional file 11 — GraphProt version 1.0.1 (ZIP). [file gb-2014-15-1-r17-S11.zip › GraphProt-1.0.1/data/test_data_full_A.test.fa]

>RBM4_data_full_B_1 -0.31
AGAGCGAGTCTGGAACCGTTCTAGGCTCGC
>RBM4_data_full_B_2 0.94
AGAGCGCAGCGGGAAGCATTCTCGTTGCGC
>RBM4_data_full_B_3 0.77
AGGGCGGGTTTTGAAGCCTTCAGAACCTGC
>RBM4_data_full_B_4 -0.38
AGGGCTACTGGGGAAGGCTTCCTCGGTAGC
>RBM4_data_full_B_5 -0.69
AGAGTCTCAAGCGACACGGTCGTTTGGGAC
>RBM4_data_full_B_6 0.58
AGGGACGGGCATGACATGGTCGTGCCCGTC
>RBM4_data_full_B_7 0.45
AGAGTGCCCTTGGACCGAGTCTAAGGGTAC
>RBM4_data_full_B_8 0.54
AGAGTGCCCTTGGACCGAGTCTAAGGGTAC
>RBM4_data_full_B_9 -0.24
AGAGAGGTAGGCGACGGCGTCGCTTATCTC
>RBM4_data_full_B_10 0.05
AGGGCCTAGGGGGACGGTGTCTCCCTGGGC
>RBM4_data_full_B_11 0.26
AGGGCGGTAAGGGACGTAGTCTCTTATCGC
>RBM4_data_full_B_12 0.81
AGGGAGCGAACGGAGAACTTCCGTTTGCTC
>RBM4_data_full_B_13 -0.75
AGAGGGGGATGAGAGACACTCTTATTCCCC
>RBM4_data_full_B_14 -0.4
AGGGGGTATAGGGAGACGTTCCCTGTGCCC
>RBM4_data_full_B_15 -0.78
AGAGGCGCTTATGAGAGGTTCGTAGGCGCC
>RBM4_data_full_B_16 -0.87
AGAGGCGCTTATGAGAGGTTCGTAGGCGCC
>RBM4_data_full_B_17 -0.11
AGGGTGGGGATGGAGATCTTCCGTCCCCGC
>RBM4_data_full_B_18 -0.13
AGAGGTCTCGTGGAGCGGTTCCATGGGACC
>RBM4_data_full_B_19 -0.24
AGGGGTGCACGAGAGCGTCTCTTGTGCATC
>RBM4_data_full_B_20 -0.39
AGGGGGGACGTCGAGCTACTCGACGTTCCC
>RBM4_data_full_B_21 -0.85
AGAGACGAGGTTGAGCTATTCAGCTTCGTC
>RBM4_data_full_B_22 0.17
AGAGGGTTCCTGGAGCTGCTCTAGGAGCCC
>RBM4_data_full_B_23 0.24
AGGGGAGGACGCGAGGAACTCGCGTTCTTC
>RBM4_data_full_B_24 0.43
AGGGGCGGATGAGAGGATTTCTTATTCGCC
>RBM4_data_full_B_25 -0.04
AGAGCTCGCTTAGAGGCATTCTGAGCGAGC
>RBM4_data_full_B_26 -0.82
AGAGGGTTACGAGAGGGCTTCTCGTGGCCC
>RBM4_data_full_B_27 -0.43
AGGGCTAGTTGGGAGGGGTTCCCGGCTAGC
>RBM4_data_full_B_28 0.16
AGGGGGTCAGCGGAGGGTCTCTGCTGACTC
>RBM4_data_full_B_29 -0.09
AGGGGCTGAAGAGAGGGTTTCTCTTTAGCC
>RBM4_data_full_B_30 -0.29
AGAGGCGGAAGTGAGGTGCTCATTTCCGTC
>RBM4_data_full_B_31 -0.23
AGAGCGGTTGGGGAGTATCTCCTCAATCGC
>RBM4_data_full_B_32 -0.39
AGGGGGTGGAATGATAACGTCGTTTCACCC
>RBM4_data_full_B_33 -0.21
AGAGGGATGGCTGATAAGGTCAGCTATCTC
>RBM4_data_full_B_34 0.14
AGAGTTGGCTTGGATACAGTCCGAGCCGAC
>RBM4_data_full_B_35 -0.46
AGGGGGGTACATGATAGCGTCATGTACTCC
>RBM4_data_full_B_36 0
AGGGACGCGCCGGATCACATCCGGTGTGTC
>RBM4_data_full_B_37 0.53
AGAGGTCGATGTGATCACGTCGCATCGGCC
>RBM4_data_full_B_38 0.06
AGAGGAGCAGGAGATCCGATCTCTTGTTCC
>RBM4_data_full_B_39 0
AGAGGAGCAGGAGATCCGATCTCTTGTTCC
>RBM4_data_full_B_40 1.07
AGAGCGAGCATAGATCCGGTCTGTGTTCGC
>RBM4_data_full_B_41 0.89
AGAGCGAGCATAGATCCGGTCTGTGTTCGC
>RBM4_data_full_B_42 -0.67
AGAGGTTCATGTGATCCTATCACGTGGACC
>RBM4_data_full_B_43 -0.1
AGAGGCGGCTTTGATCGGATCAGAGCTGCC
>RBM4_data_full_B_44 -0.19
AGAGGCGGCTTTGATCGGATCAGAGCTGCC
>RBM4_data_full_B_45 -0.02
AGGGAGGGTCTAGATCGTATCTGGATCCTC
>RBM4_data_full_B_46 -0.38
AGGGAATGTGCCGATCTCGTCGGTACATTC
>RBM4_data_full_B_47 -0.03
AGGGAATGTGCCGATCTCGTCGGTACATTC
>RBM4_data_full_B_48 -0.45
AGAGCTGGAGGGGATGCCGTCCCCTCTAGC
>RBM4_data_full_B_49 -0.61
AGAGCTGGAGGGGATGCCGTCCCCTCTAGC
>RBM4_data_full_B_50 -0.59
AGAGGGACCAAGGATGGCATCTTTGGTCTC
