# Supplementary material for: GraphProt: modeling binding preferences of RNA-binding proteins
Source: Genome Biol. 2014 Jan 22;15(1):R17. doi: 10.1186/gb-2014-15-1-r17 (PMC4053806; doi:10.1186/gb-2014-15-1-r17)
Supplement: Additional file 11 — GraphProt version 1.0.1 (ZIP). [file gb-2014-15-1-r17-S11.zip › GraphProt-1.0.1/data/regression_tiny.affy]

0.29
0.97
0.66
0.62
0.54
0
0
0.11
-0.1
-0.65
