# Supplementary material for: GraphProt: modeling binding preferences of RNA-binding proteins
Source: Genome Biol. 2014 Jan 22;15(1):R17. doi: 10.1186/gb-2014-15-1-r17 (PMC4053806; doi:10.1186/gb-2014-15-1-r17)
Supplement: Additional file 11 — GraphProt version 1.0.1 (ZIP). [file gb-2014-15-1-r17-S11.zip › GraphProt-1.0.1/data/classification_tiny.negatives.fa]

>PTBv1.train.neg_1
ccgggcccctcaccagccccaggtcctttcccagagatgcctggagggaaaaggctgagtgagggtggttggtgggaaaccctggttcccccagcccccggagacttaaatacaggaagaaaaaggcaggacagaattacaaggtgctggCCCAGGGCGGGCAGCGGCCCTGCCTCCTACCCTTGCGCCTCATGACCAGCTTGTTGAAGgatccgacatcaagtgcccaccttggctcgtggctctcactgcaacgggaaagccacagactggggtgaagagttcagtcacatgcgaccggtgactccctgtccccacccccatgacactccccagccctccaaggccactgtgtttcc
>PTBv1.train.neg_2
taatttctgcaacagctaaggactgcaaaaccccactctgcatcaactgaacgcaaatcagccactttaattaagctaagcccttactagaccaatgggacttaaacccacaaacacttagttaacagctaagcaccctaatcaactggcTTCAATCTACTTCTCCCGCCGCCggaaaaaaggcgggagaagccccggcaggtttgaagctgcttcttcgaatttgcaattcaatatgaaaatcacctcagagctggtaaaaagaggcttaacccctgtctttagatttacagtccaatgcttcactcagccattttacctca
>PTBv1.train.neg_3
tactccttacactattcctcatcacccaactaaaaatattaaatacaaattaccacctacctccctcaccaaagcccataaaaataaaaaactataacaaaccctgagaaccaaaatgaacgaaaatctgttcacttcattcattgccccCACAATCCTAGGCCTACCCGCCGCAGactgatcattctatttccccctctattgatccccacctccaaatatctcatcaacaaccgactaattaccacccaacaatgactaatccaactaacctcaaaacaaatgatagccatacacaacactaagggacgaacctgatctcttat
>PTBv1.train.neg_4
cttgcctactccctgccacagctggacgacctcttccggaattcagacgtcaagaaggattttcggagtgtccgcttgcgggacctggggcccggcaaatccgtccgcgccattgtggatgtgcactttgaccccagtgagacctgcaccCTGGACCCTTCCTGGGAGGCAATGGGTGGGGGATcctggggctctgccatgctcagagctccctcctccccagccacagccttcagggcacccgacgtggcccgggccctgctccggcagatccaggtgtccaggcgccggtccttgggggtgaggcggccgctgcaggagcacgtgcgattta
>PTBv1.train.neg_5
accctgtacattgcaaacgttacattgtgaagacactggaattctgtgatattcctctgaagagaatcaatgtttctacttagcaggcaattaatttcattagattcaaactgcaaacgctgtcacacctgcggtgagcggtggctcaggTCACTGCATGGCACAGGGTGCACGCAGGGGTCAGGgtctgccagaaacgagcggcatctatacacaggactcctcccctctggctctttctggggcttctactctctttttcgaggagctatgggtgcctagctccttcccctgcctgctcctggaacaaggaagatagcgtactttcttttttg
>PTBv1.train.neg_6
accctagcctggatgacagagtaagaccccatctcaaaaaaaaataaataaaaagtaaaggcattggatttaaaaaacaatatacccttaaatattagactattaactaaagtaaaaataataagtgtggaccacgcatggtggctcacaCCTGTAATCCTAGCACTTTGGGAGGCCGAGGgggtggatcacgaggtcaggagagtgagaccatcctggctaacatggtgaaaccctgtctctacttaaaacacaaaaaaattagctgggcgggcgcctgtagtcccagctactcgggaggctgaggcaggagaatagcatgaacctggga
>PTBv1.train.neg_7
ccatcttggggctcactgcagtcagtggccaagtccagtgttgaggcccacactcagccccctgcacgtgaggcccgactctgccctggccgaagcccctgccacaagcccggcagcctctgcgtcgcgctcactgcgggatgaggcccaGCTGCCGTCCCATCTTATCCCTTTCTGAACAACCTCCATCTAacgaccggttcacttaaaggaagacaggagtgacggggctgtggttcctggggcacccctccctgtctgctccaccgcagctcctgggatggatggacggggccaaactgagacccatccaggagaggcacagacgccccagacaggccg
>PTBv1.train.neg_8
gttagggaaggatctggagagaccctcctggatcagggagagtcaacgactgctgtccctgtgagaagaggacgcagacccagagagaggcagcgatggaggcgggggaagggagtgatgcccgcctgccacgccttcaccgcggtccccAGAATCAGGTCTGAGGCGCaggacagcagcccccggactcacgcggtgaccctcgcaggagccatgcagggaggggtgggaggtcgcaggagtgacgcctgccagcgcttcccaggcccctcctccaggacccggcagctgctcttcctgagccagaaaccaaataccc
>PTBv1.train.neg_10
gacaaaacaaaatccttcatataaatttaagttgtgagatttaggaagaagaccgtgtggggacttaacattgtgtgcaaggatggaagagaccacagacttgggggatagggacacagactggggacacggggccagcgcaggccaggtCAGGAGGCCACAGGCCCCAGGACAGGTCACTCCCGTCCCAGCtcagagctcggcttcaccattatgtctttgtggaagccacaggctcctacccctgctgcagccgcccgtgtcctgagctcacctgttggaaacttaacccccagggcaacagcactgggaggcagggcttccagaggtgcgaggtcttga
>PTBv1.train.neg_11
cactcgcgagcgaacgccaaggccgaggagcccagaagtctgtcctgccgtccgaggcgtggccagtcctggtgggaagcaggggctcacagggcctcatgcctcatgtatcccaaagggaactcggggtccttctcacccacgagcctaCTCCTTTCACAGTCTGCCCtccggcaaacacctgcgggtcctttcgggtgccgctgaggccccgccatgtcacagctgttccctcaacacacatggactgagactcctgttctgtggccgtcttattcagcttcactgttctggcacctgccactctgcctgcacacag
