# Supplementary material for: GraphProt: modeling binding preferences of RNA-binding proteins
Source: Genome Biol. 2014 Jan 22;15(1):R17. doi: 10.1186/gb-2014-15-1-r17 (PMC4053806; doi:10.1186/gb-2014-15-1-r17)
Supplement: Additional file 11 — GraphProt version 1.0.1 (ZIP). [file gb-2014-15-1-r17-S11.zip › GraphProt-1.0.1/data/testclip.train.negatives.fa]

>PTBv1.train.neg_1
ccgggcccctcaccagccccaggtcctttcccagagatgcctggagggaaaaggctgagtgagggtggttggtgggaaaccctggttcccccagcccccggagacttaaatacaggaagaaaaaggcaggacagaattacaaggtgctggCCCAGGGCGGGCAGCGGCCCTGCCTCCTACCCTTGCGCCTCATGACCAGCTTGTTGAAGgatccgacatcaagtgcccaccttggctcgtggctctcactgcaacgggaaagccacagactggggtgaagagttcagtcacatgcgaccggtgactccctgtccccacccccatgacactccccagccctccaaggccactgtgtttcc
>PTBv1.train.neg_2
taatttctgcaacagctaaggactgcaaaaccccactctgcatcaactgaacgcaaatcagccactttaattaagctaagcccttactagaccaatgggacttaaacccacaaacacttagttaacagctaagcaccctaatcaactggcTTCAATCTACTTCTCCCGCCGCCggaaaaaaggcgggagaagccccggcaggtttgaagctgcttcttcgaatttgcaattcaatatgaaaatcacctcagagctggtaaaaagaggcttaacccctgtctttagatttacagtccaatgcttcactcagccattttacctca
>PTBv1.train.neg_3
tactccttacactattcctcatcacccaactaaaaatattaaatacaaattaccacctacctccctcaccaaagcccataaaaataaaaaactataacaaaccctgagaaccaaaatgaacgaaaatctgttcacttcattcattgccccCACAATCCTAGGCCTACCCGCCGCAGactgatcattctatttccccctctattgatccccacctccaaatatctcatcaacaaccgactaattaccacccaacaatgactaatccaactaacctcaaaacaaatgatagccatacacaacactaagggacgaacctgatctcttat
>PTBv1.train.neg_4
cttgcctactccctgccacagctggacgacctcttccggaattcagacgtcaagaaggattttcggagtgtccgcttgcgggacctggggcccggcaaatccgtccgcgccattgtggatgtgcactttgaccccagtgagacctgcaccCTGGACCCTTCCTGGGAGGCAATGGGTGGGGGATcctggggctctgccatgctcagagctccctcctccccagccacagccttcagggcacccgacgtggcccgggccctgctccggcagatccaggtgtccaggcgccggtccttgggggtgaggcggccgctgcaggagcacgtgcgattta
>PTBv1.train.neg_5
accctgtacattgcaaacgttacattgtgaagacactggaattctgtgatattcctctgaagagaatcaatgtttctacttagcaggcaattaatttcattagattcaaactgcaaacgctgtcacacctgcggtgagcggtggctcaggTCACTGCATGGCACAGGGTGCACGCAGGGGTCAGGgtctgccagaaacgagcggcatctatacacaggactcctcccctctggctctttctggggcttctactctctttttcgaggagctatgggtgcctagctccttcccctgcctgctcctggaacaaggaagatagcgtactttcttttttg
>PTBv1.train.neg_6
accctagcctggatgacagagtaagaccccatctcaaaaaaaaataaataaaaagtaaaggcattggatttaaaaaacaatatacccttaaatattagactattaactaaagtaaaaataataagtgtggaccacgcatggtggctcacaCCTGTAATCCTAGCACTTTGGGAGGCCGAGGgggtggatcacgaggtcaggagagtgagaccatcctggctaacatggtgaaaccctgtctctacttaaaacacaaaaaaattagctgggcgggcgcctgtagtcccagctactcgggaggctgaggcaggagaatagcatgaacctggga
>PTBv1.train.neg_7
ccatcttggggctcactgcagtcagtggccaagtccagtgttgaggcccacactcagccccctgcacgtgaggcccgactctgccctggccgaagcccctgccacaagcccggcagcctctgcgtcgcgctcactgcgggatgaggcccaGCTGCCGTCCCATCTTATCCCTTTCTGAACAACCTCCATCTAacgaccggttcacttaaaggaagacaggagtgacggggctgtggttcctggggcacccctccctgtctgctccaccgcagctcctgggatggatggacggggccaaactgagacccatccaggagaggcacagacgccccagacaggccg
>PTBv1.train.neg_8
gttagggaaggatctggagagaccctcctggatcagggagagtcaacgactgctgtccctgtgagaagaggacgcagacccagagagaggcagcgatggaggcgggggaagggagtgatgcccgcctgccacgccttcaccgcggtccccAGAATCAGGTCTGAGGCGCaggacagcagcccccggactcacgcggtgaccctcgcaggagccatgcagggaggggtgggaggtcgcaggagtgacgcctgccagcgcttcccaggcccctcctccaggacccggcagctgctcttcctgagccagaaaccaaataccc
>PTBv1.train.neg_10
gacaaaacaaaatccttcatataaatttaagttgtgagatttaggaagaagaccgtgtggggacttaacattgtgtgcaaggatggaagagaccacagacttgggggatagggacacagactggggacacggggccagcgcaggccaggtCAGGAGGCCACAGGCCCCAGGACAGGTCACTCCCGTCCCAGCtcagagctcggcttcaccattatgtctttgtggaagccacaggctcctacccctgctgcagccgcccgtgtcctgagctcacctgttggaaacttaacccccagggcaacagcactgggaggcagggcttccagaggtgcgaggtcttga
>PTBv1.train.neg_11
cactcgcgagcgaacgccaaggccgaggagcccagaagtctgtcctgccgtccgaggcgtggccagtcctggtgggaagcaggggctcacagggcctcatgcctcatgtatcccaaagggaactcggggtccttctcacccacgagcctaCTCCTTTCACAGTCTGCCCtccggcaaacacctgcgggtcctttcgggtgccgctgaggccccgccatgtcacagctgttccctcaacacacatggactgagactcctgttctgtggccgtcttattcagcttcactgttctggcacctgccactctgcctgcacacag
>PTBv1.train.neg_12
gggtctgctactgagttcgtcttgtgctttctgtttttgtttaatctcctaagagaaaaacagcgagaaaagcagctggtctccaaccagcgcctttcaggaccagcactcccgttctcaggagtccacggtccaccaccaagaaccaagCCCTAGGCTGTGTCAAATTCCGACCCCATCTCACAgtgagggcccgagcgtggccggcctcactggccctgtgccccttggcccctgcactcaggcagaccagagcaaggctgagccacagaggccaagaccagggagcactccagtcccagtcccacatggcagccgctgtgcctcccagctat
>PTBv1.train.neg_13
caccgggagctgctggctgtgggtttcctgctgcctgcaccctcacactgggcctcatagatctgattcacagcgctgtttccaagctcacacatcagctagcgggagacagggcgagcaggcatcagtgcgaacctgcagaccccagctCCCGCCCCCACAAACGGGGTCCCGTGGCCTCCAGGAGCCCCACACGCACCTTTAGCAGCTCAGGtcccacgagtccagcgtcagggaccgcaccttggagcagtggacacccaggctcctggagagcagaggtagggatgagtctgggggaggcaaggcccccagctccggcccaacccccacccccggcctggccctcaggggcccacctgtg
>PTBv1.train.neg_15
cgaaggcacagtcagcacagctgcattctgtccagaccctcaaatgaccaccagcaactacctcagccagtcagctccgttctacctctgtcatctcagatgagaagagcaggccagtatctctggccttacctgaaatatcttaaggccGTAATTTACATTTTAGGCATaatgattttctaaaacccacgatcagagtttctctgggaatcggcgtctggcttaggaacacattcatttgtttgacaaataccttcccaaaactattttaaaacacagctgctgggcgggacgcagtggctcacacctgtaatcccagg
>PTBv1.train.neg_16
tcagtttgctatgtgactgaacaaaaaacttgttatcaagcaggaataaactttcattagacatacgctacgcaagagtcacaggcggccagttagcagggaatataaactagcagagccaaaccaagtccacgttgtattccagaaactACCGGTTGGAGGCGTTCCAGGGAGGAgagaggatctttcgcaaaaaaaaaaaaagaagaagaagtagcaaacacacaaatccatggcattaaaaaaagagaccgctttgttatttacaacatcgtggtatgccgtgattgtgttgcgcgccgtttccagggaaggtggccaacgac
>PTBv1.train.neg_17
gggacggggctcagggcatgggacgccaggcaccagagcagttctggaacgtggtgagccagcaggtaggcctgggactgggaagtcaccgctatggctcgggacctcccgccacccggctgcactgggctcacttgttcatgaggtcgaAGCCCTGGTCTGAGAGCAGAccccgaagcgcttgcggaggttgttgtaggggtgctcgctgaaggtcatctttttgactactgggagctcactgtagccgggccagattttctcactgggggtccccagctcctgaaagacagaggtgcttcaacagccacaccaagtgg
>PTBv1.train.neg_18
acgggaacgttaaaaagtggctgcacgtgaccaggaaaaggctcaggctcagaaaagacccgtgaagaccctgagtttccacaacaggccgaccccacagacacagcccagcacaaccaaaacaacaagtgcacacccttgagtggggacCAGGAAGAATCACATCATGAGAATCAAAgtccatttttttgactaagaaaaacacaagagaaacaaagaaacaggacagtatgtcccattcagaggggaaaaaaagaagccaacagacacggttcctgaaaatcacctgacggtagatgtcccagacaaagattttagggaactgtct
>PTBv1.train.neg_19
tttttttttttttttgagacagggtcttggtttgtcacccaggctggagtgcagtggcgcaatctcggctcactgcaacctccatctcacgagttcaagtgattctcatacctgagcctcccgagtagctgggattacaggtgtgcaccaCCACACCCAGGTGATTTTTGTATTTTTACagagacagggtttcaccatgttggccaggctggtttctaatatttcttaacatctgttttgtctggtatgagtacagccattcaagctctcctatgacagctgatgtttgtacgctgcgtcttttcctgttctctagcagacagcataca
>PTBv1.train.neg_20
gcttgtgaacagccactgcgctgcagcatgggcgacaaaaaagagtgatgggttctgaaaaatgaccgcttgaaatcaagtctcgtttctgtcattcttgtatggtcttgggtaacgtaattcacctcagttcagtcttccgtacaaccaGAATAACAACACCTACGTGtagtatcgatcgcggattaaagatcatccgtttaaaggctcttaactcaggacctgccactcatcaaacactgcttttactgtcagaatctgctagaaagaccgcttggactacgtgaagccactagcacactggacagctgcaccttga
>PTBv1.train.neg_21
atagccacagtcatccccgtggaagagaatcacatgtgtcccttataaaaatacctagatttctggtctcctttgtaaacaacctggacacactcaactcttgggaagttcctctgctcacctgaaagtcaccggggagattttccccatGAGGGCGTACGCCGTGACGCTCTGaggtggaacaggactccgtctgtcagaagcagcagcaccacgtcctggttgtagctgaagctcttcccgctcctcccgatcactgggacgtcctatgtggcaaacaaaagggtactctattggtttccattttccatttactaatcatcc
>PTBv1.train.neg_22
tcaggggctggggcccaggacaggcctgtggtggcgggtgctggggaggctgtggggtgctggcacaggagggcccacggaccaggggccacggccgcctgtatggtgctggccgaaggcggcccccgcccgtcctcttcggatcagtgaTTGGCACCTGCAGTAATCTTGCTTGCCAGGAATCTGCCCAGCCCCCACCTtctccccacccagttagggccacgagacacaaccctgccctgacctccgcatgccagtgtgagaacacctggcagacgccaggctccaagacacccccgcacatgtgaccgtgagagaagtgaaggcactgccagtgtgggcaccactct
>PTBv1.train.neg_23
cgcacaaagcatgtgtgaatcagagagaaagctatgcacgcacgatgagtagaagacaaacacgtcctgcaaggagacggaggcgcagggagggggtggcagccgtcctcccaagacatgaggacttctagttcagtctgagaccttggtGCAGGGCTGGGCGAGTAAACAAATGCAAAAaataaggacctcgaggtcgggcgcggtggctcaagcctgtaatcccagcactttgggaggccgaggtgggcgcatcacgaggtcaggagattgagaccatcctggctaacacagtgaaaccccgtctctaccaaaaatacaaaaaaatta
>PTBv1.train.neg_24
cccaactccatgtgcaccccaggcccccttcccccctgccccgcgtgcctccatgaggtgcgtgcagagctccttgaacggctgcagtaggctggcatctctcatcttcttgatgacaaggacgctctttggggacttgttccacgtcagCCGCTGGCTCGCGGGGTCCTGAATGTGCCTTTAGGgaggagaaaagagttcacaccagctgcgatctccctcttgcggaaaaggtgtatgacttagaaaataaaaaaaaaaatctttaaaaaggtgttttcacctcccagggaaacgtgctcggtggccacgggctcacagggcctagggtcgcg
>PTBv1.train.neg_25
ttggctccggcccaagggcgtgcaggtggctcacggtcctccggcctggtcagccagcaaagcccccgccctgcacacggctccccctgctctccccgccaacagtcaccactgacccagtggcctggcctacacccattccagccctgaGGCTCAGCTGAGCCCAGCCAGgccaccagcagcggcgtcgtacaccggcccaggcacccaccgctgtgtgtgaccacaaaccagcgcctcgacctcttcctgggtcacctgcaaagcaggacaccagcccttgcaggcacgcacggctgtgggtactgcacggagagggca
>PTBv1.train.neg_26
gcgggacagagccacggcggggccgggagggcagtggagcactctgggtcacccacgtggctgctgtgcagggaagggatggtgaggccgcggcgagtggtcaggagtccacacagcggagggcagccgggcaatagtgcaggggagctgCTTGGATATTTTGGGATCAAAGTGACAGAATCTGCAGATGGACTGGATGAGGGAAAGCAAACAGGGGTCGGGCccccgcctcaggcatttggcagcagtgacaggtcacagacactccgggaaccagtggcactgaaagggctgggcctcaaaagcacaagtgcgagtcacttccatcctaaggggctccgtcagcgtctggagcagcaaggccaacccccgt
>PTBv1.train.neg_27
ctcgtgatccgccccccttggcctcccaaagtgctgggattacaggtgtgagccaccgcagctgaccaatttttgtgttttttgtagggatgggctttcaccatgttgcccgggctggtctcaaactcctgggcccaagtgatctgcctgCTTCGGACTCCCACAGTGCTGGGACTGCAGGTGTGgccactgcgcccagcctggattataattctttacacataaaacacagatatcagatcgatcactgttgcgtttttcccatgacactatgacgggcctccaggcagaatgtgttgacaaactgaaccatcaaatagcaaacgcaacccacc
>PTBv1.train.neg_28
aggatcagttgaggccaggggttcaagaccactctgggcaacaaagaactcttctctagcaaaaaaaaaattagccgggcatggtagcccatgagcgagaccctgtcttaagaaaagaaagactctggccaggtgcggtggctcacctgaGGTCGGGAGTTTGAGACCAGCCTGccaacatggagaaacccccatctctattaaaattacaaaattagctgggcgtggttgcgcatgtctgtaatcccagctacttgggaggttgaggcaggagaatcgcttgaacccgggaagcggaggttgtggtgagctgagattgtgcca
>PTBv1.train.neg_29
ctactaaatataaaaaattaggcaggcatggtagcacatgcctgtaatcccagctatttgggaggctgaggcaggagaatcacttgaacctgagaggtggaggttgcagtaagccgagattgcactgcagccttggtaacaagagtgagaTTTCATCTTATAAAAAAAAaaaaatatatatatatatatatatacacacacacacacatatattattaaaaatatatatcttattaaaatatatatacatatatatgatctataatagcattaaaaatataaaatatgtggggatatatttggcaaaagacatgtcaga
>PTBv1.train.neg_30
agcaaaatgaatttggggtgaagtagtcacagagctgtcaggaggagcagggtggctgcgtgcccctgggagctgctgtgggtgatgaccaggtgatgccgggaaggtcactttcagacacatagttgtcatcgtcggatgagaattattCTCAGGTCTCAGGTGGGAGggctgcccaccaggcctggatgaggccccacccccccacacacacatgctgggaccacgagtggcaccccctgaggatgagggggctcctgcgtttgtgccctgtgtgggaggtgccacctcatttgcatgtggcccttccacgtctcct
>PTBv1.train.neg_31
aattagaatcagacatggctgctgtgtggattcacccttcaccgtcaccctgcagaggagcaaggtccacagggtcgctgtgttcccagtgcgttcctgaccacaccgtaacgccccttccttcctccctctctcaccagttgcttacatTTCCTCATCCCGGAAGCATGACAGCATTAAAGACGAtcggaggtgagtgtgtggagcagctcgctgccatttccgacgtcctctggaaagtctgtgagcctgtctctggggtagtcacggaaatctagatgtgaaatagacatggtccggggtgttgctaactaatcttcacgggtgtggatgtct
>PTBv1.train.neg_32
agcgccctgggcatccagtggggccgggaggggtgtctgagcgcagccaccttctatccccggcctcatgtggccccatcagcccaactggagcggctggaaatgaccatcaccaggcctggccaaggtgtggccctggaagccaggacaGTTGACTTCCGGCCATGACcccggagagtgccggagctggcgtgctcagcagagctgccggggacgatgtcccggggctgagtgggcggcttcagcctagacttgggcctagatcttgctggaggccaagtggtcagtgtcccatcagagtgaccatccctcacacgcc
>PTBv1.train.neg_33
aaaccaggggcggccgccagaaggcctggggcagacagagagggcagacagggggtactcagtagcggaaacgctatggtggggagacccgggagggcctggggcagagagagcggggagatggggggtactagagggaaattcgatggtGCGGGAGGTGGCCGGCAGGGTTGGggaagggctgctggggcagacagtgcggagatgaggggtactgggggtgggggagcggggtgggtgggtggaaatatggggtcctcagcgggatgaggcgatggttggggagattgcggagggcctggggaaggtagagggttagatggg
>PTBv1.train.neg_34
gagcttctgggtctttcctggaaatgtcaccatggtctgcaggagggccttgggtacttccaggaagactggtcccagcctcccaagacaggagaaaaggccaggcccagcagcccatgcctgcaattctaggacttggggaggtccaggCAGGCAGATTGCTTGAGCCCggagtttgagaccagcctgggcaacatggcaagaccttgtctctataaataaaaaattagctgggcatggtggcatgtgcctgtggtcccacctacttgggtggctaaggtgggaggatcacctgagcccaggtaggtgggggctgcagt
>PTBv1.train.neg_35
gatggggagctcttgggagatggggaactcaaagcaccctacccagctgcactcttggccccatggccccaggacctgggatgccgcccccacacagctttgctgggggaggtggtttcccacttagagtggcaggggacacgtccccttGGGGCAGCTGGTGGCCAGTCTGgtctgttcagaggctgcgactgtgtgccagtgccaaagcgcctctagaaaggaaagaatctaatgtgccacgaaggctccatccccagctgcaggtggcagatggcccgtgtgtgtgctgtgtggctgcggctgccccctacccccgatc
>PTBv1.train.neg_36
ccaggcgcggtggctcacgcctgtaatcccagcactttgggaggctggggcgggctgatcacctgaggtcgggagttcgagaccagcctgaccaacatggcgaaaccccatctctactcaaaatacaaaattagtggggcatgatggcacATGCCTGTAATCCCAGCTACTCggaggccaaggcagaatcacttgaacgcgggaggcggaggttgcggagagccgacattgcaccactgcactccagcctggacagcaagagtgaaactccatctcaaaaaaaaaaaaaaaaagttcaaacataaatctaccatgtgatcca
>PTBv1.train.neg_37
cgggagaggcttcagtgggggcttggggccaggtctgcaggggtccagtttgtctccatgacttacgcttgttgatcaatctaaacgcagacacacgtggacgagttttcaggttctcgtttcagagcggacggttgcttcatcggggagAGGGGGACCCACATTTTAGCTCCACTTGGTGCCACgggcctcccctatgtggaactgggggtgttggaacacggcacgcagagattcttctgcacctgccttccttcctcctggagccgagccgtgcagatgagacccatggaaagagcagggctggggctgccctttgggaccctggggtgcag
>PTBv1.train.neg_39
gtgccaggcctcccacagtgggggacagaccctgccccctcctgctgcggctccaagtgagcctggtgcaggtcggtgagagggtgggaccttggtccaggctgcgaagcagagcagtgggggctgggaaagctcaggaaaggcagaggaAGCCAGGCCAGGGCCCAGCCGCAGgcgcatgtgcgtgcctgcacgttttggtgggtgtgtgcgcgcacaggagggggcgcggccaaaggcttcgtgtgtgtgcgtgcaggagggagtacggtcaaaggctttgtgtgtgtgcacgtgtgcatatgtgtgcgtgtgcgcactcag
>PTBv1.train.neg_40
acacccagggctatctccagctaggcaaaaggcagctggttcctaccatatttattttacctttgaatttaattatttggaagaagtaaactgaagatgaaaatgtgtggccaggcatggtggctcacgcctgtaatcccggcactttggGAGGCTGAAGCAGGTGAATCGCTTagcctaggaatttgaaaggagcccagacaacttggtgaaaccccatctctacaaaatatcagccggctgtgatggtgtgtgcctgtagtcccagctactcaggaggctgaggtgagaggatcacttaagcccaggaggtcgaggctgcac
>PTBv1.train.neg_41
cttcccaccagcgtgtctgaggctgaaaccttgcccaagcctctcagactcagcagggtgggtgcagcgcctgaggctctgagcatcagcagggcggggtggagcgcccgagcatctcagcatcagcagggcggggtggagcgcccgaggCTCTGAGCATCAGCAGGGCAGGGTGGAcacccgaggctctgagcatcagcagggcggggtgcagcgcccgaggctctgagcatcagcagggcggggtgcagcgcccgaggctctgagcatcagcagggcagggtggaacgccccaggctctgagcgtcagcagggcggggtggagcg
>PTBv1.train.neg_42
aatcagactctgaaacaaaaagaaccgtgagacataaagaggaatactttacaacaaaaggcctgtgccaccgcggaatcatgggaaccgcttcactaggaaatctgtttacaaacagttaaaagtttgtatgcagctaacaacaaagtcTCAAAAATACATTTAAAAATCTGGCAGAGCgggcgcactgttgtgcacctgtaatgccagctatacaggaggctgggaaggaaggattgcgtgagtttaggagctcgagaccagcctgggaaacaaagggagaccccaactctacaaaaaaattgtttttaaaaaatctgacagactaca
>PTBv1.train.neg_43
cggcaccagcagctctgaactgtgtctaatcccaggggtgactaaacagcgaaacattttggggtgtctacaagatcacattaactatttttagtgtaacacatatgacactttaagtcacgttgccttgctgtcccagagatgaacacaAAGACTTCATTTGATTATAaaatccttcaaagtgaacatcatgtcctgtggtacccagtcccagctcctgttgattcagcagcagcgtggggtgccatctacccactttggtacagaacccccagcggcaatgaccggattccatgtccagcacaggcccgcacgtgcc
>PTBv1.train.neg_44
ctccagccacaggctggaccgtgttaatgctgcctgcatgggcagtgcatcggccacggcctgggcagtatcaggacgctggctcgcctgcaatcccagctctgcgggtgacaaaggcgctgtctggccccttctgcttgactcttgcttCATTTCTCAGTTCATTCAGAACTCACTTCCGGGAAtgcagggacagggggtcttatttgttgcatctcctcaaaaactccaaaaggaaaatacattttaattgtaaatgagatttacattcaattttcagcaacttgacttctgaataaaagcaagacagaattatatcactgaatttaaaatgc
>PTBv1.train.neg_45
caggagaggcaggatagcagtgcttccctttctgctctcatcccacctgtgactgagaccaggtcctgagtgagtaggattgagaagaggggccctcctttctgctcagaccctatttgtagaatgaaggcttcaccttggctccattctACCAGTACGGTTTAAGCCTtgcaagaggctccgcccagtgaacggagaagactggggccccatcaaccccgtcctagatatgaggtggttccaggctggggaagacacatttggaggatctcaggctgctgctagctcccccagcccctattcagagaggagcccatta
>PTBv1.train.neg_46
cataaagcactggaaaaaacccaaaaaagttgtggaaaaaaaatcattaaattaaaatgctacattaggaaatattcactttaatccacttaaagaaggaacaggggaagaaaaagacagacttgtataaagaaaagaaaaagtaaaatgGCAAATGTAAACCTAACTACAGTGTAcaataatattaaatgtgcatgggctaaacaattcaatcaaaaggcagaaactaccagactgcattttaaaaaagatccaagtatatgtgcctacaggagacaagttttggttcaaagataaaaatagtaaaaggagttggaattcacaag
>PTBv1.train.neg_47
ctgatggttgccagcatctctgttatgatttttaaaatttgttaatgcacaattcattgacctgggagatgcaaggccttagagtcgaagaccctcactcccttccgccaagagccacagacccacagaactggagaggtcaactcggggGGACAGCCCCGTAATACGGtgtttgcacggcagctcgtggaacactttttacttgcccagtcctcccagcaatctcatttacaagtggggaaaccgaggcagtgggaggttaaatgacttggccgaggtcagctccctaggggagaggggacagctttctaatgtttgc
>PTBv1.train.neg_48
caaatttgcatacagtgtggaaagttttttcaagtaactctttatatcatgacttatgcaattttttcttccaagagagtaaacctacctacaaggccatttaaaaaggccattaaaggtggccatttaaaaagatacctggtgggaagcCCAGACCCCCAGGGCCCAAAACTCAGATCCAACCgtgaagcagagcaggaagagacacaccaaggccacgaaataactcagtttcgaatctctttgttttaatgttcgatgtggttatgggttaaggtgcttcccaaactatactcatagtcctgcccagaggacagcgcggccgccagggagc
>PTBv1.train.neg_49
ggatcgtcttgatcacctgacctcgtcatctacccgcctcgccctcccaaagtgctgggcatgagccaccacgcccagcctctttttcaatttgttgatttcttcactttttctttttggaattcctattgttggatattggctcccctgGGCTGGCCCTCTAATGTACttttctgtcctatttcccttttttttttttggatggagtttcactcttgttgcccaggctggagtgcaatgatgtgatcttggctaaccacaacctccgcctacttggttcaagccattctccagcctcagcctcccgagtagctgggat
>PTBv1.train.neg_50
gtctggaagagggcgatggctgtgcagatcacgcccatggccacgctgccgcccaccagcagcaggaagcagacgccaaagcccaggccgatctcagccacgatgaagcggcagccatgggtgtagaagcgctcgctggtgtcgtgccagCCAACGGCAGGCAGGGCCGACAGGATGAAGGACACCATCCAGATACCCATGACTGTGTGCACCGCCTGCTTCTTgcattgctcagcctggcatgaggcagggtggaacagagggatctggcgtcacccacagggcctccccaggcctctggggacctgtaggggatccgcaccacccaggcaccccacacccccagtatatcatagtcatggcacagccagtgt
>PTBv1.train.neg_51
gccctgcctggctaattttaattttattatagagaaggggtcttgcagtgttgcccaggttggtctcaaactcctggcctcaagcagtcttcccgccttggtctcccaaagtgttgggattacaggcgtgagccatagtgcctggccatgAAACATTTAAGAGGTGATTggccatgggtgggtttaatgtctttacaaaagggcttccaggagtgagttctctctcaaggagctttccctcttctgccatgtgagcaacagtgctgttcccctccagaggacgcagcattcaaggcaccatctttgaagcacagaccag
>PTBv1.train.neg_52
agcggtgtggctggggcaaggtccctgcaccttctcctctaagagactgccatgcttcttccgcggggaggctgaggtggacaggagccacatctctatagccctgggcccaggtctggcacacactgggtgctctggggtagtggccagTCTCATGCTCTGGTTGGCTTGGGCAGCAAGGGCCTGGAGACGGCCAGTAGACCAGACCAGAGCTTGACTCTGagtcagaggaagtgccgatggcctttccatgtgagtcagggacataggatgctgggcagcaggcatgtggcggggagcggggaagcacccatcctgccagagggctgggcagcgagtccttccctcacccttcccagcctggcagccctc
>PTBv1.train.neg_53
atcaattccagggggctcagaccatggagggtctgaacaggagcctgcaacagtgacaaagatgagatgagagtgtccagcacacctaggcttggccatccccctggagatgggccagctctgtggccatgctggggacttgcttctgatCCTGCACACACAGGTGGGGgggctctgcatcctttctaccaccgtgtggggcacagggcctgtttcttcctgcacctttgcttgcagggctcaagatgtgtgtctggccgcaaagagcctttgccaggacactccacaccccttgctgagagcgccgagccaagtgggc
