# Supplementary material for: GraphProt: modeling binding preferences of RNA-binding proteins
Source: Genome Biol. 2014 Jan 22;15(1):R17. doi: 10.1186/gb-2014-15-1-r17 (PMC4053806; doi:10.1186/gb-2014-15-1-r17)
Supplement: Additional file 11 — GraphProt version 1.0.1 (ZIP). [file gb-2014-15-1-r17-S11.zip › GraphProt-1.0.1/data/RNAcompete_positive_thresholds.txt]

Fusip 2
VTS1 3.5
SLM2 2.5
SF2 3
PTB 2
HuR 4
RBM4 3
U1A 0.5
YB1 1.3
test 1
