# Supplementary material for: GraphProt: modeling binding preferences of RNA-binding proteins
Source: Genome Biol. 2014 Jan 22;15(1):R17. doi: 10.1186/gb-2014-15-1-r17 (PMC4053806; doi:10.1186/gb-2014-15-1-r17)
Supplement: Additional file 11 — GraphProt version 1.0.1 (ZIP). [file gb-2014-15-1-r17-S11.zip › GraphProt-1.0.1/data/test_data_full_A.train.fa]

>RBM4_data_full_A_1 0.29
AGAGTCTCGGCGGGCTCGGTCTGCTGAGAC
>RBM4_data_full_A_2 0.97
AGGGAGAGAGCGGGCTGCGTCTGCTCTTTC
>RBM4_data_full_A_3 0.66
AGGGCGGGGGGTGGCTGGGTCACTCTCCGC
>RBM4_data_full_A_4 0.62
AGGGCGGGGGGTGGCTGGGTCACTCTCCGC
>RBM4_data_full_A_5 0.54
AGGGGCGGCCAGGGCTGTGTCTTGGTCGCC
>RBM4_data_full_A_6 0
AGAGAGCATGCGGGCTTCGTCCGCGTGTTC
>RBM4_data_full_A_7 0
AGAGAGCATGCGGGCTTCGTCCGCGTGTTC
>RBM4_data_full_A_8 0.11
AGGGGCAATAGGGGCTTGGTCCTTATTGCC
>RBM4_data_full_A_9 -0.1
AGGGGTGTGCAGGGCTTTGCCCTGTATACC
>RBM4_data_full_A_10 -0.65
AGAGCGCAACATGGGAAACCCGTGTTGTGC
>RBM4_data_full_A_11 0.02
AGAGGCGTCGCTGGGAAACTCGGTGACGCC
>RBM4_data_full_A_12 -0.33
AGGGTGCGGATAGGGAAATTCTGTCTGCAC
>RBM4_data_full_A_13 0.29
AGAGCGGTGATTGACGCGGTCGATTACCGC
>RBM4_data_full_A_14 -0.1
AGAGTAACGTCGGGGAACCTCTGACGTTGC
>RBM4_data_full_A_15 -0.3
AGAGTAATGCTGGGGAACTTCCAGCGTTGC
>RBM4_data_full_A_16 0
AGAGAGTGGCTCGGGAAGCTCGAGTCGCTC
>RBM4_data_full_A_17 -0.84
AGAGTCTTAGGGGGGAAGTCCCCTTAAGGC
>RBM4_data_full_A_18 -0.75
AGGGATCGCCTGGGGAAGTTCTAGGCGGTC
>RBM4_data_full_A_19 0.14
AGGGTACGGTCTGGGAATTTCGGGCCGTAC
>RBM4_data_full_A_20 0.51
AGAGCCTTGAGCGGGACATTCGCTTAGGGC
>RBM4_data_full_A_21 0.01
AGGGGTTTGGCCGGGACCCTCGGCCGAATC
>RBM4_data_full_A_22 0
AGAGGGACTGGAGACGGAGTCTCTAGTTCC
>RBM4_data_full_A_23 -0.96
AGAGGCATGCTAGGGACTCTCTGGCGTGCC
>RBM4_data_full_A_24 -0.89
AGAGGCATGCTAGGGACTCTCTGGCGTGCC
>RBM4_data_full_A_25 -0.69
AGGGTGTTTGGGGGGACTTTCCCCGGACAC
>RBM4_data_full_A_26 -0.23
AGGGACAGGAGGGGGAGACCCCCTCTTGTC
>RBM4_data_full_A_27 0.35
AGGGCGGCGAGTGGGAGATCCACTTGCCGC
>RBM4_data_full_A_28 0.58
AGGGTAAGCGGAGGGAGATTCTTCGCTTAC
>RBM4_data_full_A_29 -0.53
AGGGGCTGATAGGGGAGCCCCCTATCGGTC
>RBM4_data_full_A_30 0
AGAGCAGATGTCGGGAGCCTCGGCATTTGC
>RBM4_data_full_A_31 -0.94
AGAGACTGCTGAGGGAGGCCCTTAGCGGTC
>RBM4_data_full_A_32 -0.84
AGAGACTGCTGAGGGAGGCCCTTAGCGGTC
>RBM4_data_full_A_33 -0.46
AGAGATTGGCAAGGGAGGCTCTTGCCAGTC
>RBM4_data_full_A_34 -0.67
AGAGATTGGCAAGGGAGGCTCTTGCCAGTC
>RBM4_data_full_A_35 -0.14
AGAGATGGAATCGGGAGGTTCGGTTCCGTC
>RBM4_data_full_A_36 0
AGGGTGCGGCCGGGGAGTCCCTGGCCGTAC
>RBM4_data_full_A_37 0.01
AGAGGGATACGTGACGGGGTCACGTGTCTC
>RBM4_data_full_A_38 -0.31
AGAGGGGAGGAAGGGAGTTCCTTTCTCCTC
>RBM4_data_full_A_39 -0.32
AGAGGACTTGGGGGGAGTTTCTCTAAGTCC
>RBM4_data_full_A_40 -0.48
AGGGCACGTGTAGGGATACTCTGCATGTGC
>RBM4_data_full_A_41 0.1
AGAGTAGGTCCGGGGATATTCCGGGCTTAC
>RBM4_data_full_A_42 0.89
AGAGAGTTGCTGGGGATCCTCTAGCAGCTC
>RBM4_data_full_A_43 -0.37
AGAGGAACTAGGGGGATCTCCTCTGGTTCC
>RBM4_data_full_A_44 -0.15
AGAGCATCGTGGGGGATTCTCTCGCGATGC
>RBM4_data_full_A_45 -0.19
AGAGCGGCTTATGGGATTTCCATGAGCTGC
>RBM4_data_full_A_46 -0.49
AGAGCGGCTTATGGGATTTCCATGAGCTGC
>RBM4_data_full_A_47 0
AGAGCCGTTCGGGGGATTTTCCTGGACGGC
>RBM4_data_full_A_48 -0.11
AGAGGACTAGAGGGGCACTCCTTCTGGTCC
>RBM4_data_full_A_49 -0.26
AGAGACCGCAACGGGCACTTCGTTGTGGTC
>RBM4_data_full_A_50 -0.2
AGAGACCGCAACGGGCACTTCGTTGTGGTC
