# Supplementary material for: GraphProt: modeling binding preferences of RNA-binding proteins
Source: Genome Biol. 2014 Jan 22;15(1):R17. doi: 10.1186/gb-2014-15-1-r17 (PMC4053806; doi:10.1186/gb-2014-15-1-r17)
Supplement: Additional file 11 — GraphProt version 1.0.1 (ZIP). [file gb-2014-15-1-r17-S11.zip › GraphProt-1.0.1/data/testclip.test.negatives.fa]

>RBM4_data_clip_neg_251
ugggggccagcgaguugcuggccuguguggcacucaaccuuccccuccccagcagcaucaggcggggcaggccccacacuugggcaguggacagccacagcagaaucuguaccacccaggggcccugacaggcacgccgcccucucugccACCGGGACCUUCUGCCCAGUCCCcucagagcagcuucccccagccagccgcuguguaugccauccaccaccagcagcugccccacggcuucaccaacauggcccauguuacccagguaagagcccagcugucccacuucugggucuguuugccagggcccgucugccaugggg
>RBM4_data_clip_neg_252
uugggggagcucacgggguccccauagcgugcgcugggcagggagcaguacuuacgccuccucuccgugaccugcaggagccccggugcugguacugggaugcccccgaccuccuccuccacaggcguguggccauuguccccuguccccUGGGCUGGGACGCCCAGCGCAGCCUgcggcaccucagccuccuuaacgaucucugcauccaaagacacagugucaccuugagauccacagggcucccacauccccccaggacgcggggcugggugugaggacuuggcacauccaguccuuugaaacucugggcagugaccagcag
>RBM4_data_clip_neg_253
aaagaugggagcaaagagacagacagugaaaggagagugcaagauaucuacaggguucuauauuaagacacaggaacgcacacgcaggucccggguugucugggguaguauauaguauaugaucagcacucgggagaucgcggguaauaaAUUAGACAGUCGGGAAGCGGGAUCucccaagguaccguugaguauacugcuacgaaacguugcaacgauggauguagccaccgugucgugcaagaucccacacgagcuuuuaucuugugacgcguuaggacguacaaacaaacgcuauugccggcuuugaaggcauaugguacc
>RBM4_data_clip_neg_254
cccuuguucacggaacagauagaagagaagaggcuccgagauguguuaauaacgaugaaaauaagagugugugccuucggucggggggaccaagacgggucgcccauucaguaguuagagcagauuccgcucaauaggaguuccgaagcgAAUUAUGAAUGGAUGGGGAUAGAGcguacacaagcaauaugcgcgcagacaguggauaaaugaaauguuccacgcugucggcgacuuguccguuucaugaacucaaaagaacuuguaauuuccaagaccauagaacuuuggggauggcgccgcacggaaaagauggcguucacc
>RBM4_data_clip_neg_255
uucccaccuccccucccaggcugccggagcagcagucagaacaacugcggugugagaccagcccacgccccacgccugccacgcucccuguggcugugugguuuggggccacggagcggaggcuucaacgcggacaguucaaguauaccuUGGACCCCAACAUCACCUCUGCUGGCCccaccaagagcuuccucagguguugggccagggguguggcugcauggcagguggcagggaggucuuugcagcuccacuauguggggguuuguagggcuuuauguugaggcacugagaaucccaugcugcuaguaggggcaaggggucgug
>RBM4_data_clip_neg_256
aauaacgccuacgacuuauauaagccgagauuguuaaaucuuuucaggcgcauuaaauuaguacacggcucaguugauacuauuucaagcacaugcucggaaagacaugccggcauguagguuuacugcguacaacugcaucgacgauaaUUAUGUGAGUUGGGCGUUUUUAUGGUgaaauccuaaagcguccauaauggaaaauugcuuuugucugugaccauaauccauugucucccgcgaaacuaaauucaucucuuguucagagggcaugguuagaguucaaucuaaucccagcgcuaagacuuucgccauagcagaagacg
>RBM4_data_clip_neg_257
uguauacgcucacgaaccugaccacaguguggcggggaucgcuuacuaaccgggggcuucagaauacacggaaguaauguugauaugaucaauggguuaacccguaauagacacuacauucucgugggagguagggauuuagacgaaaugAGGGUUUAAGACGGGAUUAGAGCcaugugaaacgcagucuaaauacuaggccguggaccgucgaaaugggaaagggggagugccucccguucaacuggagcaaaguauaaaaaggggcuccgcgcgcacagcagucgacauuccggauucuccagaaucuaaguacauaaauu
>RBM4_data_clip_neg_258
ggacugucaaaaagauuaaguguuaagcaaaguaugcauuccaugauuuaggaugauauuguugaagcgacuaaaacuuccaagggcucuuaucuuauacaucggugcuagaauuugcggacugaacaguuaugaaaucccaggccauaaUCUGUCUGAAAUAUGUUUCAGUCuuggugcgaucccgacauaucgguacaugcguaucaaucccguaauuauucagucgcugcaagcagggagcgauuagguaugauuuaguuugauagaacccagcgcaaggcggcuaaccggcagccgucauauuggacuugcaugugacc
>RBM4_data_clip_neg_259
ugagaugagaucguaccacugcacuccagcuugagccacacagugagacccuaucuuaaaaaaaaaaaaaaaaaaaaaaaaugagguccacagggacaagaauuuuugccucuuuuggucacugcuauauccccaguccuggaauggugcCUGAAAUGCAUGUCACUGGCAAUCAAUAAAUAUAuuucauugaaugaguagauuuaacuaggaauccagcucucuacgauaaggacaucauggguaagaauauaauaccagauggcauuuuuuccaacagcccuuccagauaaaauaauugauuuuuuuuuaaaacauguuugcaauaccugug
>RBM4_data_clip_neg_260
ccagccccauguccccucacuuguccccacggggcagcaccuugcuuuugcccuuuuucuccuccucuauuucaaaagaggcccccaccccugacaucucuggcuggaaaggcugcugcugggguggccccgacccaagauuuaccugggAAUGGGUAGCCUCACUCAGAAGGGUgcccugaugugggggcacaggugggucuuuggggaccccuccuggguggugccagggagagaauagcggcuucagcaugcuucggggcagcuguaaaacgaggggguccugcaaagcgugcaggguaaguggugucuggugggagccccg
>RBM4_data_clip_neg_261
gcaccgugaugcucacgcugccccuccauggagcugcacucagcucuggugguccugagcguggggacccucagcucccugacacugcccugucuccacaggcccauaacgaccugcugcgcacguaugaggcaaagcugcuggccuucgGGAUCCCUCUGGACAACGUGGGcuucaagcccuuggaaacagcugugaucggacagacacugggccagggccccgcgggacuggugggcaccccgacguagcugccccccuggggggccacagcccagagaaccagccuaggaacacucgggaugacaccccuuaucacacc
>RBM4_data_clip_neg_262
aaaguugugggcauacaacuuucccaguugucacugccgacccgaaugcuggaaccaugggcagaaguaucagagacaugguccauuccccagccccuaagugaauggaccacaggggcccaggcaguauguucagccuuagagcccaagAGCAGCCAGGGUGAGACCCCACACCCAGGcaggaggcagaaguucaggguucuggccccagaucauccagagacuugcucuaugauucugggcaaaguucuggcuuucuccaguccucaguguuucugucugccucaugggugugacacgaagagggacacugcccacaggcugagcuc
>RBM4_data_clip_neg_263
ucacuugugcuagauuuggauaagcaucaguauacuguugcauaagagcaagacuuuaaauauguuaaucauaagacuuuaaauauguuggaauacuuuggguugcauucugcccuauagaaguuuacaaacuucuugauuuuuuuuccuUCUAUAAGGUCUUGGAAAAAAAacccacuuucauuguguuuucuuccuaccuuuuugaccagagucuucuugaucucgcuuauggucucuuccuucuuugcucaucacauaaauauuggcauuccuaucuuaguucucaacuuugcugacucuguacacuuuccuguggcuc
>RBM4_data_clip_neg_264
caagcucugccucccggguucaugccacucuccugccucucagccucccgaguagcugggacuacaggugcccgccaccacgcucagcuaauuuuuuguauuuuuacuagagacgggguuucaccauguuagccaggauggucucgaucuCCUGACUUCGUGAUCCGCCCGCCUCGGCCUCCCAAAGUGCuaggauuacaggcgugagccacugcgcccggcuuacuuuuuuuuuuuuuuuuuuuugacaagguaucucuguugcccaagcugaaguguaguggcacgaucauagcucacuguaaccuugaacucaugggcuccugcuucagccuccuga
>RBM4_data_clip_neg_265
ugguaaaaccccaucucuacuaaaaauacaaaaauuagcugggcaugguagugcacgccuguagucccagcuacuugggaggcugaggcagaagaaucgcuugaauucaggaggcggagcuugcagagagcagagacauugccacugcauUCCAGCCUGGGCGACAGAGUGAGACUGUuucaaaacaaacaaacagaaagugaauuauuggccaggugagguggcucacgcuuacaguccuagcacucugggaggccaagacagguagauugcuuaagcccaggaguuugagaccagccugcccaacauagcaaaacccugucucuac
>RBM4_data_clip_neg_266
uuuuuauuaguuuuuuaugugacuuuagaaauucuuaaauuauauaugugguucauguucugugucuacuggacagagguacucuagacaaagccguccaucuguucauuuauuuuuauauguauauuuucuaagaaauguucacaaccaCUGUAAAGACAAAUAUGAAGUGAUUuccagagagcgacguaguccccacugccucagugcgcauuucauggguccugagucacccaggguucagaugcagaacaucuuaagccucagccaaacagcccagggaaagggacgugcccucagauacuguaagaggauaauuacaagg
>RBM4_data_clip_neg_267
aaugccucgagaaaaucaaucuucaagggcuuuaaucaacacugccggaacgaacucccguguauguuggucgaccaggcuuccaugaugggggaugucagacagggcccgacgcgucaucuucccaauuugucagacucuuuaaagguaUGACAGCAGGGCACAUCUUAUCCUAUcuacaacccgaccgaaucgcgaagggugggcucgcguuacgacuaacccagcgaaccaaggccauaccgcaaggagaggagcaacgucucaucuacgcgcucggaauuugaagcgaauguauagcgcgcgguaggacccuaggacaugau
>RBM4_data_clip_neg_268
uugauccucaucuuccccaggccauucaggguggugggaagacuggccugguaccuggguggggguaaaucaggggugcugcuauucccccagcuaccuggaccagcccugccuugagaccgucaaccgcaucaaguuguacagugagucCCUGGCCCGGUAUGGCAAGAGCCCAUAuuuauacccgcucuacggcuugggcgagcugccccaggguuuugcaaggugaggacauggguuuuuucaguuggcauagcugaguaggacuagggccaggaguggagauggccgccuugagcauuuucuugguaguauuuccuccuuucc
>RBM4_data_clip_neg_269
ccaaagagugaaagccuccccagugggaucugccguagcgcacaggggagcagacggagccgcggcgcagggcagcgggagccucagccaccgcuggagagagcggauguucugaacguuuccccuggacgcugccugccacaccaguggAAGCUGAGCUCAUGCUGUAGGACCuggcuguucacuugagucagucgagauucacagaagcacauacauguguccaccagaggcacagaugggugccggugucacccccacuugccccagcccagacguccuaggaugacagguagggaagagugaagaggccacaugaugccu
>RBM4_data_clip_neg_270
cggugauaucuugcgggaggcgguugccagaccucaagcgcacaaccauugguccagcgucuggcggggagcugcacggugauuggcccaggagcccgccaguuucguccgagcucaguagaguuuugcuguuaagacugcgcgaggagcUAGAGAGAGCGGAGAGCGCugagccgggccgcacccgccgagccgugugaguaaccucuaccuccguccuucucgccgcccucucggggaccagcacccucgcuccucaggguggucgggagggagcacacgcacccgggcgcucacgagagggcggggacuguguaca
>RBM4_data_clip_neg_271
aucagcuucucugagcuucuuugcaaaauuuuaagaacuucagaugcacuaaggcuccaugcccugaccaaacauucucagcucacaguuuugugaaguugugaggaucaaaugagauucuaggccagguguaguggcucaugcuuguaaUCGCAGCACUUUGGGAGGCUGaggggggcggaucaucugaggucaguaguuugagaccagccuggccagcauggugaaacccugucucuacuaaaaauacaaaauuagccaggcacgguggugugcacauguaauuccagcuaccggggaggcugaggcaggagaauugcu
>RBM4_data_clip_neg_272
gacuagaggugccccgggcccggagacuugaggugccccgggcccggagacuagaggugcccgggcucggagacuagaguugcccgggcccgucugcugcucacacuugccgcagccgcuggaugcugccaugcagagcauguucuugguGACUGUGUGGCCACGCACCGUCUUggguggucuggcccccaccugucucccugcgaguccccuaguccgugggguguggguggacagcccuccugcuacugggacugcuucugagcaggccaucccgaguucccucaggaagccgcaaggucccgacugcagcuccgggauggg
>RBM4_data_clip_neg_273
gaugaaaauucgacaguauaugcuuuuuaaccuuauaccaaagagcaagguaacucuggcagguuauuucuccaccauuagguguguuaauacucauagagccauaaaaucguaguuccuauguucucgccaaucugcuuugcacguauaAGCUUUGCUUGUACUCUAUCGUAGCCAauccguuuuguaucuuggccccagugugaucucgcgugacguccuguacguuacaagaacccuuaggucagcagacguccaauaacgacuauuggaaauuuacugccuaagggcuaccaguccagcaaugccuucgagacuccuacuaua
>RBM4_data_clip_neg_274
acacccuagcugucugcagaccaccucagcuuccugaaugguccaggagucaucacaaacugucccccaggugccaccaugguaaauuucuacacgcccggcacauagaccauaggaugaauuuaaauugaccaaccucaagguggcaucUGAAAGACACAUUAACUGAGAGAUCAUGGCcaugucccacaacaaaugucccacaacaaaccucaaaggccaagcaucccacaggccuuuucccaccucuaaagucgccaaauagaaauguggaaaagcugggguggagguacuggaccgcuccaugcagagcugaaaggggcucuagac
>RBM4_data_clip_neg_275
gaucaugccaggaggcccuggagccccaacggcaccagugcuugugaugccaggcuaggaggagcagggaaggccuggggcaggccagccugagauugcagaggcccccugcauugccaucagaguacaacaugugcagccucccuggcaAUCAGGACAUGUACCAAGAAGUGAAGaauuuugggugcaguuacagggacaggccaggccuccccauuggguguuccucccuugcccagcuuuugcuugccccaggcccagccaggagcacuauguccugcaccugcugcccuugagccccacagccccucuuccgaccaggggca
>RBM4_data_clip_neg_276
gcaagacuccgucucagaauaaaaaaaaaugguagcaggggcccagcgcaguggaucaugccuguaaucccagaacuuuaggaggccgagguggaggucaggaguucgagaccagccuggccaacacagugaaacccugucucuacuaaaAUUACAAAAAUUAGCCAGGUGUGGUGGUGcaugccuguaaucccagcuacucgggaggcugaggcaggagaaucacuggaacccgggaggcggagguugcagugagucgagaucgugccacugcacuccagacuggggccacagaguaagacuccaucucgggaaaaaaaaaaauggua
>RBM4_data_clip_neg_277
ugcuccaccguuuaaaugauuaucgaauucuuuaagaauuauuacguuuuugagaucgugaguggauuaauacuacggauuugguauuguuaaguugaaacucuuuguauagccaauguccacaguaguggcuccaugugguaagcuuguUAUUAUUACAGACCUCAAACcaaacaguaaaagcaaacauuguuuguaguuauaggcuggaacucuuggcucacuauacauguacgcguaaagugugguguuaauuuguuaacuuuuuggggauguuuuaaauauucugagauuuucccauuaauucgacccacggauua
>RBM4_data_clip_neg_278
ugugaccauuucuaugggaagcgaugcgauuccaagaccacagcacacggagaaggagagacagcaacgugggggcuuacggcaauggcauagccugucagcaggauuaggaugaucagcagaaagcccaccaccucgucccaggcucggCUCAGUGUCCUGCUGAUGACCCGcagccuggggcuaugacgcagcagguuccauaacugaacaguugccaggagaaccgggaagcccacaaggugagucgcagcagaguucacuuuuacugccucauagaagcugaugaaucugcaccaaggaaagcugacaguuacucagca
>RBM4_data_clip_neg_279
cuaacauucuguuauacuccggugacuugagcaugaaggugcagcaaucguagaagauauaacacaaggguaacuggacucugaggagcccuauacgucguuagugaaauucgggcgguucaccucaggggaagguuuggauacauacaaUUACGUAUGGCAGUGAGAUAAGAGgaacucggcuuaaccaugacagugccgaaguacuacccuaaacacuauagagcggcgcaagcuaugagcugccggaagaauuuggagcauaugaaccuaucaugguccccagacggggcaauagggagagaugugaagccggcaguagug
>RBM4_data_clip_neg_280
gccaccuguugccuggugugugcuaaccuggagcagguagggguaagacucaauagucaucuuuuaccaaauggguuugccccagguuaauaagaggggucuaguaggccuuggacugggccguugccacaccuggcacuuagugaccauCAUCAUGAGAAACUGGAGAGUGcgugcuggaacacguggugccaucuuggcuuuaggauccuuuugaucguuguguccaaggcuugugugugugugagugugugggagacaacuccgaauguuuaauucuggaagagggauguaacauugcccugaggauggugaaguuggu
>RBM4_data_clip_neg_281
caaccaugacuaugcuauccaauuaccauuuacaacaaucagguuucccaaaggcacacaggugagaguagcggagcugcccucgcagagaggaugcauguacugcagcuuauacaccccgcucaacuuccacuucuccggcauggacagUGCUUUGGCUUCGGUGCCCUGGGGAACGAaaugaaagggaaacaaauaaugaagaaagguguuacucucaaaaagauuaaaaauccaaaagacuccuaacuuguuugaaauaaucacuccacacaguccucuuaauaaaaugcaucaaaucauuaacauugccaauauauuuuauauug
>RBM4_data_clip_neg_282
auauuuaaauaugacagacggggcuuaagcaacguagcucccuuugaggacuugcucuggcgucaagauguuaccgcggucugaagacuugcaacacucaguaagugccuagguaaaauaagcaaagacgcgaaaauagacgauggauggGGUUCGUGGACGAGAGAACCAGUAcaagguauaugggagcagacucuaugcguauauuggugaccuaauucggcggaggcucugcagcgucuuaggauugcugugaccgaggugcgggagggacauguaaagaaaacaccaaacgccccacugcaauaguaagugauccagauc
>RBM4_data_clip_neg_283
ggcagggucagaaaacccuacuggcugggaagguccccagggaccaucuaggccacuuuucccagggaacaccucuaccuuugaacacuuucaaagauggguagcucacugccucuaaggcuccuacgcugugcgggagagcuccaauugUGGACAAAGGCUUCUUUCUUUGGAccugaauuuaucuccuuauuccuauucaugggccuucauuuuguuuugauuuuuuucagagacagggucuuucuccagcauccaggcuggaaugcaguggugcaaucauagcucacugcagccgcgaccucccaggcucaagcaauccuc
>RBM4_data_clip_neg_284
ccgggcaucgaugguguaucgguugaagguugccugugcgacuucauguccuaguaugagagggcuuagcgcggcucccccccgccaucuuuggucucgggcugcuugcacauccuaaugguuuagucgguuccugucccggcguuuuugCGUAGUUUCGUGUUGAAACGAGCCccugcgucggagcuccggguccucacgugguccuuauguuauuugagaauguucgcugucgaaguaugcucguucccgcguguaagcgcucuauauggcuggcaauacggcuguuuuuggugaccugcauggacggugcugcggccaugu
>RBM4_data_clip_neg_285
auggauaccagugaaacagcucuacacuaugaagaguguguacuaauagacuucuuguaacggaacaugcuacuucaucgugcucacacgaacgcguuagggaugcaucaaaaggcagagcuagauggagacaaaaagaaacuugaugggAUAGCCGGCUAGGGCCCUGGUGuuguaacggauuggcaagaaggagcguaaagcuaccugcguacaggucguugacgacagacaggcccgccggaaacuccaggguguauuaagcugaggaucacaucgggaauugcaauaguuacaguggauaucugcuuaggugaugccc
>RBM4_data_clip_neg_286
ugauaaauaaaggccgcaauguauaguuaucaucuuaccguauuucuagacaacccaacuucaaagcaauuuccugguccacuugaucagcuaucucuaacauauaaucgcucuucaccuacaacaaaaggaaugggaaaaacaacacugUUUUAAAAGAAAAAUAUUAGAUAuaugcauucaauaaauguuuccugaguaccuuucauauaguuuacauuaugucgguaauuacgcuugauguuaaagauauaaauaaauguuuccugaguaccuuucauauaguuuacauugugucgguaauuaugcuugauguuaaagau
>RBM4_data_clip_neg_287
ucaucucaggccgggagccccggcgcucacucccagggacugggcuagcagggcggggacugguggugggcgacacccucuguggagaaaaggugcagacccucggcuggggugggcgaugagcugcggggagagaggacaggcagcaugUGAGGGACAGAGCCACAGAAGCAAGUCCCCUGcccguccagccccagccccacccuggcacugaccaguggaggagcagcggcacgggucgugcuuguccagguaaugcuccagcgugucccagccaccacccacucgcaccaucacguggcuccucagcaccugcaggugugggcagguca
>RBM4_data_clip_neg_288
guauccagcuugaaucucguauguuugcguaauuuguuucgucuggacuuaacagaugcugccgguuggucaggcuaaacgacgaggggugguuacccucucggcaauucgauguccaagcaucauccuaugaggcuucacauugugaaaUACGAAACCAAUAAAUUAAAUGCCUUCUCGucguaacuccaucgugacacuuaguaaggaggaauuuacgcuaggcgguauacuuaaccucucagacauauacgcacgucuaucgaauugucguugccagucagugacauugaacauguucugauaaggcagcguucagaugugaagcac
>RBM4_data_clip_neg_289
gugcugcgaugagcuccaguagccugugauuuuaagacgcguuaugaacgcaacaaugauuucguuuuaauacauagggaaauaugcaggucggugagaaucgucacccauggaugugaauaugggugagaugaucaccuacagagcgauGAGACCCUCUGGAAGGGAGCCUAUGCCAAUUUUauuucgaccagcccaggacaaaugacacgccgguuaauaggaggucagcguuuacagcuaagacucgguggagauaggcaguaaccaagcgaggauugcccaaagguaaugcgcuaacaggcgucagagaaaacacagcaggggaucuca
>RBM4_data_clip_neg_290
uuuuuaagauuacugcuucuaguuuguuguggucuauagauauacgaguuugcuuauaaugucuugaauaauuuucguugcuguuaugauauaccaaucagucaguuauauuagcggcuguuaauuauuuauuuugcuguuugucuuucuGUUGGACGUCUGAACUUUGCCCAGUUGUccauaaagagguauaugaauuuugucuagcgauugauauaaucgguaucuuaaguugguuuaaucgggagauugggcugcuguuguaaaguucauuugguaugaagauaacacauguuugcauuacagucgucuuaugcuucuagaccac
>RBM4_data_clip_neg_291
acgguuaguacgcgcaaucaccgggagcaacaagucguagcgggguacauuugguaggucauucacgcaacuugauaagaggcaugguacagagagcgugucgaaauaccaugaaguaggcggcggagucucgucaaagcgccaaaaggaGCUUUGGGGCAAUAUUUCUCUGAUACCUAAUACacugacauauauauauguaaagacagacgcuaagcuucagcuauauuuguaaggugccgcuguggauugcggaaugagagaguuaucggagcaguauccuaggaagagggcacaccacgcagauaugugccagaaaccgccgguuaacca
>RBM4_data_clip_neg_292
gcgggcaggagugucacugcgacucaagcggagggacgaacacgcaacugugaauacauuagaucuauaagugaagagacaauuagcuaucguuucucggccuaguuuugacgguccaagaguauagagugcgacugaccacggguaacuGUGACGUCAACCUCGUAGACUAGGCCGUUCAAguccgaugcguuaagguuggacagguacaauacaucguguguaaauugauugggauaacauugcaauaaagcagcauauccagcuuucgaagagucaccgaaaaaggguaagggcacuauggcgaggagacguuaaaccagaggucaccc
>RBM4_data_clip_neg_293
uucaacuuuacaaugcugcaaaagugauaugcauucaguaggaaccauacuuggaauucugauauuugauauuuucccaggcuaguaauaugugguacaauacucucuucugaugcugagcauggagguauuaauaagucccagcucccaGUGAGCUAUGCGAUCAUGAGGGUAauuaaccaauauucuauaguguacuguguugucagcauuuuuuggauauuguguuuuguguuuucacauucaauugcgucuacaaaacacucaacuacacuaauguauguguucugggcacguuuuugguaggcuaggcuaagcuaggau
>RBM4_data_clip_neg_294
gaucguggcagagaaggugaagaaggccgggaacgauuacaagcccccaccucgauaagaaguuaugaacgugauuauuccucucgcuuaaagguagcggccucccgggcggagguaccaucgucuccgcguguacaugcggugguuaaaUUGACAAGGCGGUCUGCGUCAUGUguaaagaugggacgaaagguuaagacuugcaggugaccagcaaguuaugcaugcauguagaauacaagcaauauugacagaucagauccaaucacgguaugaauugcggguguacacuucgagguaaaaugggcugcaaauacaacaaga
>RBM4_data_clip_neg_295
gucuuuaauaccuacaaaacagagcuguguacauuuagauguuccuccagaagguucaggggaauguuacccaaaucuaucuuucugaaccuccagaaaacaaaguuuagauguggccccauuuaagcccuguccuccauuaaaaaauaaAAAAAAUUAAAAAAAAUCAGuaaaguuuguuccuauggaugauacacacagacagaugggcaagguacaacagucaucuuugauggaaaacacugucccauauauuuaacuuuauuuaaaauguuaauacuccuuucccccauuuuuaaauacaauuaaagauuacaaaa
>RBM4_data_clip_neg_296
gagacuugccaugcucggcuaucggauccugucuuagucaaagucacuucacagguaggaguugggacuaacgucaggagaaaaauuaaacuaagcacuaacaucaaggaucgguguacuccguagaacaccgggaaauuuuugccuauuCGAGGUUUAUAGCGAUAAACUGCGCGUUAUAAuugagcgcccccacucgcgaagcuugagaaaagaucuggcgccacgccuccugcugagaauguagugucuucccagggauuagauauggagguaagcggcacgaaggcuacgaaggcagaguaggagcaaaauaagggggauaagaggag
>RBM4_data_clip_neg_297
agacagucaugguggggcguuccuguagucccagcuacuugggaggcugaggcaguaggaucaguugagcccggggaagguugaggcugcagugagccaugacugcaccacugcacaccagccugggcgacagagcaagacccuuucuucGAAACAACAACAAAGAAGAAUUUCuuaccucauuguuuauugugagaaucaaaugagaaaugucgauggugugcuuugcaugugacuugauacauguaauuguugcuuaaucuauuccuuguuugcuaagaaagcaggccaccccaggcccuccuugcccugaccagucugggu
>RBM4_data_clip_neg_298
gagccacugcucccggcuaagaauuaauuauuuucuauguaggaauuucucaagguuggauaguuuuacuuucugagacauaauguuuaauaagaaauauauauaguaagcuaucuuuucuuuuaggcuauuacuccaaagcgacuccucACAUCUAUAACCACAGUAAGUAgaauuuuugagaaauugagcuuccuugagaaaucuucaucuuacccauacaguuuuaaauugguuaaccauuucugaaccuugagcacuguggaaaauuuuaacauguacuaauggggggauaucccuguaauuuauguaggaaaagugu
>RBM4_data_clip_neg_299
gaagauauuuuuaggccuagcgagggcagccuaugagaaauaucaucgaucguuaacucaauuaguguuaucauaacuguuuuaugagcaugacuaguacuguuuagugaaaagcgauugacucuccgaaaaacucuuuuguaccuuguaCCGAUCUUUAAUCUUAACGGUGGGUAGauagucguuugcgaggauuauggauacacagguugacgaaguuuaagcuagucgaaacuugaauuguuguagcuauuguagggcauagaccuuuugcaggguggccuaucguugguuuucugagaaaacggggcugacauauguguguga
>RBM4_data_clip_neg_300
ugauaagauggucggaaggugaggugucaauauauuaagucaucggaggcuuuuaaagcuaaguacaaugcauuuaacacuacgauccgguacgcugaacuccagcaggcgcgagagacgucaauccaacaucgguuauguaccuauccaAAAGAAAUGCAGACUAGAUGUAUUcguuacugggugcagacaagagaccgucguuguagaggacggaaucuggugcuguaucggucuugggcaggauccgccaaauucgguguaaguaccggggacgaaagcgggccggcgcaauaaaacuacgaaagcacuaaagcgguggac
