# Supplementary material for: GraphProt: modeling binding preferences of RNA-binding proteins
Source: Genome Biol. 2014 Jan 22;15(1):R17. doi: 10.1186/gb-2014-15-1-r17 (PMC4053806; doi:10.1186/gb-2014-15-1-r17)
Supplement: Additional file 11 — GraphProt version 1.0.1 (ZIP). [file gb-2014-15-1-r17-S11.zip › GraphProt-1.0.1/data/regression_tiny.fa]

>RBM4_data_full_A_1 0.29
AGAGTCTCGGCGGGCTCGGTCTGCTGAGAC
>RBM4_data_full_A_2 0.97
AGGGAGAGAGCGGGCTGCGTCTGCTCTTTC
>RBM4_data_full_A_3 0.66
AGGGCGGGGGGTGGCTGGGTCACTCTCCGC
>RBM4_data_full_A_4 0.62
AGGGCGGGGGGTGGCTGGGTCACTCTCCGC
>RBM4_data_full_A_5 0.54
AGGGGCGGCCAGGGCTGTGTCTTGGTCGCC
>RBM4_data_full_A_6 0
AGAGAGCATGCGGGCTTCGTCCGCGTGTTC
>RBM4_data_full_A_7 0
AGAGAGCATGCGGGCTTCGTCCGCGTGTTC
>RBM4_data_full_A_8 0.11
AGGGGCAATAGGGGCTTGGTCCTTATTGCC
>RBM4_data_full_A_9 -0.1
AGGGGTGTGCAGGGCTTTGCCCTGTATACC
>RBM4_data_full_A_10 -0.65
AGAGCGCAACATGGGAAACCCGTGTTGTGC
