# Supplementary material for: GraphProt: modeling binding preferences of RNA-binding proteins
Source: Genome Biol. 2014 Jan 22;15(1):R17. doi: 10.1186/gb-2014-15-1-r17 (PMC4053806; doi:10.1186/gb-2014-15-1-r17)
Supplement: Additional file 11 — GraphProt version 1.0.1 (ZIP). [file gb-2014-15-1-r17-S11.zip › GraphProt-1.0.1/data/testclip.test.positives.fa]

>RBM4_data_clip_pos_251
ggguaugauggcaugugccuguggucccagcuacucuggaaguugaggcaugagaaucgcuuuaacuuaggagguggagguugcagugaggcaagaucgugccccugcacuccagccugggugacagagcgagacuccaucucaaaaaaaAAAAAAAAAAUCGUAUGCAGUAaagguugaaaacugcugcccaaaggcgcuauuaaacuauagguucccaaaccuggccaauugucaaaaucccucaagaaggggcaguggggucuaagggaccccauugcuguagaggagauuaguaguccaagagugagaugaacuguug
>RBM4_data_clip_pos_252
ggguaugauggcaugugccuguggucccagcuacucuggaaguugaggcaugagaaucgcuuuaacuuaggagguggagguugcagugaggcaagaucgugccccugcacuccagccugggugacagagcgagacuccaucucaaaaaaaAAAAAAAAAAUCGUAUGCAGUAaagguugaaaacugcugcccaaaggcgcuauuaaacuauagguucccaaaccuggccaauugucaaaaucccucaagaaggggcaguggggucuaagggaccccauugcuguagaggagauuaguaguccaagagugagaugaacuguug
>RBM4_data_clip_pos_253
ggguaugauggcaugugccuguggucccagcuacucuggaaguugaggcaugagaaucgcuuuaacuuaggagguggagguugcagugaggcaagaucgugccccugcacuccagccugggugacagagcgagacuccaucucaaaaaaaAAAAAAAAAAUCGUAUGCAGUAaagguugaaaacugcugcccaaaggcgcuauuaaacuauagguucccaaaccuggccaauugucaaaaucccucaagaaggggcaguggggucuaagggaccccauugcuguagaggagauuaguaguccaagagugagaugaacuguug
>RBM4_data_clip_pos_254
ggguaugauggcaugugccuguggucccagcuacucuggaaguugaggcaugagaaucgcuuuaacuuaggagguggagguugcagugaggcaagaucgugccccugcacuccagccugggugacagagcgagacuccaucucaaaaaaaAAAAAAAAAAUCGUAUGCAGUAaagguugaaaacugcugcccaaaggcgcuauuaaacuauagguucccaaaccuggccaauugucaaaaucccucaagaaggggcaguggggucuaagggaccccauugcuguagaggagauuaguaguccaagagugagaugaacuguug
>RBM4_data_clip_pos_255
ggguaugauggcaugugccuguggucccagcuacucuggaaguugaggcaugagaaucgcuuuaacuuaggagguggagguugcagugaggcaagaucgugccccugcacuccagccugggugacagagcgagacuccaucucaaaaaaaAAAAAAAAAAUCGUAUGCAGUAaagguugaaaacugcugcccaaaggcgcuauuaaacuauagguucccaaaccuggccaauugucaaaaucccucaagaaggggcaguggggucuaagggaccccauugcuguagaggagauuaguaguccaagagugagaugaacuguug
>RBM4_data_clip_pos_256
ggguaugauggcaugugccuguggucccagcuacucuggaaguugaggcaugagaaucgcuuuaacuuaggagguggagguugcagugaggcaagaucgugccccugcacuccagccugggugacagagcgagacuccaucucaaaaaaaAAAAAAAAAAUCGUAUGCAGUAaagguugaaaacugcugcccaaaggcgcuauuaaacuauagguucccaaaccuggccaauugucaaaaucccucaagaaggggcaguggggucuaagggaccccauugcuguagaggagauuaguaguccaagagugagaugaacuguug
>RBM4_data_clip_pos_257
ggguaugauggcaugugccuguggucccagcuacucuggaaguugaggcaugagaaucgcuuuaacuuaggagguggagguugcagugaggcaagaucgugccccugcacuccagccugggugacagagcgagacuccaucucaaaaaaaAAAAAAAAAAUCGUAUGCAGUAaagguugaaaacugcugcccaaaggcgcuauuaaacuauagguucccaaaccuggccaauugucaaaaucccucaagaaggggcaguggggucuaagggaccccauugcuguagaggagauuaguaguccaagagugagaugaacuguug
>RBM4_data_clip_pos_258
ggguaugauggcaugugccuguggucccagcuacucuggaaguugaggcaugagaaucgcuuuaacuuaggagguggagguugcagugaggcaagaucgugccccugcacuccagccugggugacagagcgagacuccaucucaaaaaaaAAAAAAAAAAUCGUAUGCAGUAaagguugaaaacugcugcccaaaggcgcuauuaaacuauagguucccaaaccuggccaauugucaaaaucccucaagaaggggcaguggggucuaagggaccccauugcuguagaggagauuaguaguccaagagugagaugaacuguug
>RBM4_data_clip_pos_259
ggguaugauggcaugugccuguggucccagcuacucuggaaguugaggcaugagaaucgcuuuaacuuaggagguggagguugcagugaggcaagaucgugccccugcacuccagccugggugacagagcgagacuccaucucaaaaaaaAAAAAAAAAAUCGUAUGCAGUAaagguugaaaacugcugcccaaaggcgcuauuaaacuauagguucccaaaccuggccaauugucaaaaucccucaagaaggggcaguggggucuaagggaccccauugcuguagaggagauuaguaguccaagagugagaugaacuguug
>RBM4_data_clip_pos_260
ggguaugauggcaugugccuguggucccagcuacucuggaaguugaggcaugagaaucgcuuuaacuuaggagguggagguugcagugaggcaagaucgugccccugcacuccagccugggugacagagcgagacuccaucucaaaaaaaAAAAAAAAAAUCGUAUGCAGUAaagguugaaaacugcugcccaaaggcgcuauuaaacuauagguucccaaaccuggccaauugucaaaaucccucaagaaggggcaguggggucuaagggaccccauugcuguagaggagauuaguaguccaagagugagaugaacuguug
>RBM4_data_clip_pos_261
ggguaugauggcaugugccuguggucccagcuacucuggaaguugaggcaugagaaucgcuuuaacuuaggagguggagguugcagugaggcaagaucgugccccugcacuccagccugggugacagagcgagacuccaucucaaaaaaaAAAAAAAAAAUCGUAUGCAGUAaagguugaaaacugcugcccaaaggcgcuauuaaacuauagguucccaaaccuggccaauugucaaaaucccucaagaaggggcaguggggucuaagggaccccauugcuguagaggagauuaguaguccaagagugagaugaacuguug
>RBM4_data_clip_pos_262
ggguaugauggcaugugccuguggucccagcuacucuggaaguugaggcaugagaaucgcuuuaacuuaggagguggagguugcagugaggcaagaucgugccccugcacuccagccugggugacagagcgagacuccaucucaaaaaaaAAAAAAAAAAUCGUAUGCAGUAaagguugaaaacugcugcccaaaggcgcuauuaaacuauagguucccaaaccuggccaauugucaaaaucccucaagaaggggcaguggggucuaagggaccccauugcuguagaggagauuaguaguccaagagugagaugaacuguug
>RBM4_data_clip_pos_263
ggguaugauggcaugugccuguggucccagcuacucuggaaguugaggcaugagaaucgcuuuaacuuaggagguggagguugcagugaggcaagaucgugccccugcacuccagccugggugacagagcgagacuccaucucaaaaaaaAAAAAAAAAAUCGUAUGCAGUAaagguugaaaacugcugcccaaaggcgcuauuaaacuauagguucccaaaccuggccaauugucaaaaucccucaagaaggggcaguggggucuaagggaccccauugcuguagaggagauuaguaguccaagagugagaugaacuguug
>RBM4_data_clip_pos_264
ggguaugauggcaugugccuguggucccagcuacucuggaaguugaggcaugagaaucgcuuuaacuuaggagguggagguugcagugaggcaagaucgugccccugcacuccagccugggugacagagcgagacuccaucucaaaaaaaAAAAAAAAAAUCGUAUGCAGUAaagguugaaaacugcugcccaaaggcgcuauuaaacuauagguucccaaaccuggccaauugucaaaaucccucaagaaggggcaguggggucuaagggaccccauugcuguagaggagauuaguaguccaagagugagaugaacuguug
>RBM4_data_clip_pos_265
ggguaugauggcaugugccuguggucccagcuacucuggaaguugaggcaugagaaucgcuuuaacuuaggagguggagguugcagugaggcaagaucgugccccugcacuccagccugggugacagagcgagacuccaucucaaaaaaaAAAAAAAAAAUCGUAUGCAGUAaagguugaaaacugcugcccaaaggcgcuauuaaacuauagguucccaaaccuggccaauugucaaaaucccucaagaaggggcaguggggucuaagggaccccauugcuguagaggagauuaguaguccaagagugagaugaacuguug
>RBM4_data_clip_pos_266
ggguaugauggcaugugccuguggucccagcuacucuggaaguugaggcaugagaaucgcuuuaacuuaggagguggagguugcagugaggcaagaucgugccccugcacuccagccugggugacagagcgagacuccaucucaaaaaaaAAAAAAAAAAUCGUAUGCAGUAaagguugaaaacugcugcccaaaggcgcuauuaaacuauagguucccaaaccuggccaauugucaaaaucccucaagaaggggcaguggggucuaagggaccccauugcuguagaggagauuaguaguccaagagugagaugaacuguug
>RBM4_data_clip_pos_267
ggguaugauggcaugugccuguggucccagcuacucuggaaguugaggcaugagaaucgcuuuaacuuaggagguggagguugcagugaggcaagaucgugccccugcacuccagccugggugacagagcgagacuccaucucaaaaaaaAAAAAAAAAAUCGUAUGCAGUAaagguugaaaacugcugcccaaaggcgcuauuaaacuauagguucccaaaccuggccaauugucaaaaucccucaagaaggggcaguggggucuaagggaccccauugcuguagaggagauuaguaguccaagagugagaugaacuguug
>RBM4_data_clip_pos_268
ggguaugauggcaugugccuguggucccagcuacucuggaaguugaggcaugagaaucgcuuuaacuuaggagguggagguugcagugaggcaagaucgugccccugcacuccagccugggugacagagcgagacuccaucucaaaaaaaAAAAAAAAAAUCGUAUGCAGUAaagguugaaaacugcugcccaaaggcgcuauuaaacuauagguucccaaaccuggccaauugucaaaaucccucaagaaggggcaguggggucuaagggaccccauugcuguagaggagauuaguaguccaagagugagaugaacuguug
>RBM4_data_clip_pos_269
ggguaugauggcaugugccuguggucccagcuacucuggaaguugaggcaugagaaucgcuuuaacuuaggagguggagguugcagugaggcaagaucgugccccugcacuccagccugggugacagagcgagacuccaucucaaaaaaaAAAAAAAAAAUCGUAUGCAGUAaagguugaaaacugcugcccaaaggcgcuauuaaacuauagguucccaaaccuggccaauugucaaaaucccucaagaaggggcaguggggucuaagggaccccauugcuguagaggagauuaguaguccaagagugagaugaacuguug
>RBM4_data_clip_pos_270
ggguaugauggcaugugccuguggucccagcuacucuggaaguugaggcaugagaaucgcuuuaacuuaggagguggagguugcagugaggcaagaucgugccccugcacuccagccugggugacagagcgagacuccaucucaaaaaaaAAAAAAAAAAUCGUAUGCAGUAaagguugaaaacugcugcccaaaggcgcuauuaaacuauagguucccaaaccuggccaauugucaaaaucccucaagaaggggcaguggggucuaagggaccccauugcuguagaggagauuaguaguccaagagugagaugaacuguug
>RBM4_data_clip_pos_271
ggguaugauggcaugugccuguggucccagcuacucuggaaguugaggcaugagaaucgcuuuaacuuaggagguggagguugcagugaggcaagaucgugccccugcacuccagccugggugacagagcgagacuccaucucaaaaaaaAAAAAAAAAAUCGUAUGCAGUAaagguugaaaacugcugcccaaaggcgcuauuaaacuauagguucccaaaccuggccaauugucaaaaucccucaagaaggggcaguggggucuaagggaccccauugcuguagaggagauuaguaguccaagagugagaugaacuguug
>RBM4_data_clip_pos_272
ggguaugauggcaugugccuguggucccagcuacucuggaaguugaggcaugagaaucgcuuuaacuuaggagguggagguugcagugaggcaagaucgugccccugcacuccagccugggugacagagcgagacuccaucucaaaaaaaAAAAAAAAAAUCGUAUGCAGUAaagguugaaaacugcugcccaaaggcgcuauuaaacuauagguucccaaaccuggccaauugucaaaaucccucaagaaggggcaguggggucuaagggaccccauugcuguagaggagauuaguaguccaagagugagaugaacuguug
>RBM4_data_clip_pos_273
ggguaugauggcaugugccuguggucccagcuacucuggaaguugaggcaugagaaucgcuuuaacuuaggagguggagguugcagugaggcaagaucgugccccugcacuccagccugggugacagagcgagacuccaucucaaaaaaaAAAAAAAAAAUCGUAUGCAGUAaagguugaaaacugcugcccaaaggcgcuauuaaacuauagguucccaaaccuggccaauugucaaaaucccucaagaaggggcaguggggucuaagggaccccauugcuguagaggagauuaguaguccaagagugagaugaacuguug
>RBM4_data_clip_pos_274
ggguaugauggcaugugccuguggucccagcuacucuggaaguugaggcaugagaaucgcuuuaacuuaggagguggagguugcagugaggcaagaucgugccccugcacuccagccugggugacagagcgagacuccaucucaaaaaaaAAAAAAAAAAUCGUAUGCAGUAaagguugaaaacugcugcccaaaggcgcuauuaaacuauagguucccaaaccuggccaauugucaaaaucccucaagaaggggcaguggggucuaagggaccccauugcuguagaggagauuaguaguccaagagugagaugaacuguug
>RBM4_data_clip_pos_275
ggguaugauggcaugugccuguggucccagcuacucuggaaguugaggcaugagaaucgcuuuaacuuaggagguggagguugcagugaggcaagaucgugccccugcacuccagccugggugacagagcgagacuccaucucaaaaaaaAAAAAAAAAAUCGUAUGCAGUAaagguugaaaacugcugcccaaaggcgcuauuaaacuauagguucccaaaccuggccaauugucaaaaucccucaagaaggggcaguggggucuaagggaccccauugcuguagaggagauuaguaguccaagagugagaugaacuguug
>RBM4_data_clip_pos_276
ggguaugauggcaugugccuguggucccagcuacucuggaaguugaggcaugagaaucgcuuuaacuuaggagguggagguugcagugaggcaagaucgugccccugcacuccagccugggugacagagcgagacuccaucucaaaaaaaAAAAAAAAAAUCGUAUGCAGUAaagguugaaaacugcugcccaaaggcgcuauuaaacuauagguucccaaaccuggccaauugucaaaaucccucaagaaggggcaguggggucuaagggaccccauugcuguagaggagauuaguaguccaagagugagaugaacuguug
>RBM4_data_clip_pos_277
ggguaugauggcaugugccuguggucccagcuacucuggaaguugaggcaugagaaucgcuuuaacuuaggagguggagguugcagugaggcaagaucgugccccugcacuccagccugggugacagagcgagacuccaucucaaaaaaaAAAAAAAAAAUCGUAUGCAGUAaagguugaaaacugcugcccaaaggcgcuauuaaacuauagguucccaaaccuggccaauugucaaaaucccucaagaaggggcaguggggucuaagggaccccauugcuguagaggagauuaguaguccaagagugagaugaacuguug
>RBM4_data_clip_pos_278
ggguaugauggcaugugccuguggucccagcuacucuggaaguugaggcaugagaaucgcuuuaacuuaggagguggagguugcagugaggcaagaucgugccccugcacuccagccugggugacagagcgagacuccaucucaaaaaaaAAAAAAAAAAUCGUAUGCAGUAaagguugaaaacugcugcccaaaggcgcuauuaaacuauagguucccaaaccuggccaauugucaaaaucccucaagaaggggcaguggggucuaagggaccccauugcuguagaggagauuaguaguccaagagugagaugaacuguug
>RBM4_data_clip_pos_279
ggguaugauggcaugugccuguggucccagcuacucuggaaguugaggcaugagaaucgcuuuaacuuaggagguggagguugcagugaggcaagaucgugccccugcacuccagccugggugacagagcgagacuccaucucaaaaaaaAAAAAAAAAAUCGUAUGCAGUAaagguugaaaacugcugcccaaaggcgcuauuaaacuauagguucccaaaccuggccaauugucaaaaucccucaagaaggggcaguggggucuaagggaccccauugcuguagaggagauuaguaguccaagagugagaugaacuguug
>RBM4_data_clip_pos_280
ggguaugauggcaugugccuguggucccagcuacucuggaaguugaggcaugagaaucgcuuuaacuuaggagguggagguugcagugaggcaagaucgugccccugcacuccagccugggugacagagcgagacuccaucucaaaaaaaAAAAAAAAAAUCGUAUGCAGUAaagguugaaaacugcugcccaaaggcgcuauuaaacuauagguucccaaaccuggccaauugucaaaaucccucaagaaggggcaguggggucuaagggaccccauugcuguagaggagauuaguaguccaagagugagaugaacuguug
>RBM4_data_clip_pos_281
ggguaugauggcaugugccuguggucccagcuacucuggaaguugaggcaugagaaucgcuuuaacuuaggagguggagguugcagugaggcaagaucgugccccugcacuccagccugggugacagagcgagacuccaucucaaaaaaaAAAAAAAAAAUCGUAUGCAGUAaagguugaaaacugcugcccaaaggcgcuauuaaacuauagguucccaaaccuggccaauugucaaaaucccucaagaaggggcaguggggucuaagggaccccauugcuguagaggagauuaguaguccaagagugagaugaacuguug
>RBM4_data_clip_pos_282
ggguaugauggcaugugccuguggucccagcuacucuggaaguugaggcaugagaaucgcuuuaacuuaggagguggagguugcagugaggcaagaucgugccccugcacuccagccugggugacagagcgagacuccaucucaaaaaaaAAAAAAAAAAUCGUAUGCAGUAaagguugaaaacugcugcccaaaggcgcuauuaaacuauagguucccaaaccuggccaauugucaaaaucccucaagaaggggcaguggggucuaagggaccccauugcuguagaggagauuaguaguccaagagugagaugaacuguug
>RBM4_data_clip_pos_283
ggguaugauggcaugugccuguggucccagcuacucuggaaguugaggcaugagaaucgcuuuaacuuaggagguggagguugcagugaggcaagaucgugccccugcacuccagccugggugacagagcgagacuccaucucaaaaaaaAAAAAAAAAAUCGUAUGCAGUAaagguugaaaacugcugcccaaaggcgcuauuaaacuauagguucccaaaccuggccaauugucaaaaucccucaagaaggggcaguggggucuaagggaccccauugcuguagaggagauuaguaguccaagagugagaugaacuguug
>RBM4_data_clip_pos_284
ggguaugauggcaugugccuguggucccagcuacucuggaaguugaggcaugagaaucgcuuuaacuuaggagguggagguugcagugaggcaagaucgugccccugcacuccagccugggugacagagcgagacuccaucucaaaaaaaAAAAAAAAAAUCGUAUGCAGUAaagguugaaaacugcugcccaaaggcgcuauuaaacuauagguucccaaaccuggccaauugucaaaaucccucaagaaggggcaguggggucuaagggaccccauugcuguagaggagauuaguaguccaagagugagaugaacuguug
>RBM4_data_clip_pos_285
ggguaugauggcaugugccuguggucccagcuacucuggaaguugaggcaugagaaucgcuuuaacuuaggagguggagguugcagugaggcaagaucgugccccugcacuccagccugggugacagagcgagacuccaucucaaaaaaaAAAAAAAAAAUCGUAUGCAGUAaagguugaaaacugcugcccaaaggcgcuauuaaacuauagguucccaaaccuggccaauugucaaaaucccucaagaaggggcaguggggucuaagggaccccauugcuguagaggagauuaguaguccaagagugagaugaacuguug
>RBM4_data_clip_pos_286
ggguaugauggcaugugccuguggucccagcuacucuggaaguugaggcaugagaaucgcuuuaacuuaggagguggagguugcagugaggcaagaucgugccccugcacuccagccugggugacagagcgagacuccaucucaaaaaaaAAAAAAAAAAUCGUAUGCAGUAaagguugaaaacugcugcccaaaggcgcuauuaaacuauagguucccaaaccuggccaauugucaaaaucccucaagaaggggcaguggggucuaagggaccccauugcuguagaggagauuaguaguccaagagugagaugaacuguug
>RBM4_data_clip_pos_287
ggguaugauggcaugugccuguggucccagcuacucuggaaguugaggcaugagaaucgcuuuaacuuaggagguggagguugcagugaggcaagaucgugccccugcacuccagccugggugacagagcgagacuccaucucaaaaaaaAAAAAAAAAAUCGUAUGCAGUAaagguugaaaacugcugcccaaaggcgcuauuaaacuauagguucccaaaccuggccaauugucaaaaucccucaagaaggggcaguggggucuaagggaccccauugcuguagaggagauuaguaguccaagagugagaugaacuguug
>RBM4_data_clip_pos_288
ggguaugauggcaugugccuguggucccagcuacucuggaaguugaggcaugagaaucgcuuuaacuuaggagguggagguugcagugaggcaagaucgugccccugcacuccagccugggugacagagcgagacuccaucucaaaaaaaAAAAAAAAAAUCGUAUGCAGUAaagguugaaaacugcugcccaaaggcgcuauuaaacuauagguucccaaaccuggccaauugucaaaaucccucaagaaggggcaguggggucuaagggaccccauugcuguagaggagauuaguaguccaagagugagaugaacuguug
>RBM4_data_clip_pos_289
ggguaugauggcaugugccuguggucccagcuacucuggaaguugaggcaugagaaucgcuuuaacuuaggagguggagguugcagugaggcaagaucgugccccugcacuccagccugggugacagagcgagacuccaucucaaaaaaaAAAAAAAAAAUCGUAUGCAGUAaagguugaaaacugcugcccaaaggcgcuauuaaacuauagguucccaaaccuggccaauugucaaaaucccucaagaaggggcaguggggucuaagggaccccauugcuguagaggagauuaguaguccaagagugagaugaacuguug
>RBM4_data_clip_pos_290
ggguaugauggcaugugccuguggucccagcuacucuggaaguugaggcaugagaaucgcuuuaacuuaggagguggagguugcagugaggcaagaucgugccccugcacuccagccugggugacagagcgagacuccaucucaaaaaaaAAAAAAAAAAUCGUAUGCAGUAaagguugaaaacugcugcccaaaggcgcuauuaaacuauagguucccaaaccuggccaauugucaaaaucccucaagaaggggcaguggggucuaagggaccccauugcuguagaggagauuaguaguccaagagugagaugaacuguug
>RBM4_data_clip_pos_291
ggguaugauggcaugugccuguggucccagcuacucuggaaguugaggcaugagaaucgcuuuaacuuaggagguggagguugcagugaggcaagaucgugccccugcacuccagccugggugacagagcgagacuccaucucaaaaaaaAAAAAAAAAAUCGUAUGCAGUAaagguugaaaacugcugcccaaaggcgcuauuaaacuauagguucccaaaccuggccaauugucaaaaucccucaagaaggggcaguggggucuaagggaccccauugcuguagaggagauuaguaguccaagagugagaugaacuguug
>RBM4_data_clip_pos_292
ggguaugauggcaugugccuguggucccagcuacucuggaaguugaggcaugagaaucgcuuuaacuuaggagguggagguugcagugaggcaagaucgugccccugcacuccagccugggugacagagcgagacuccaucucaaaaaaaAAAAAAAAAAUCGUAUGCAGUAaagguugaaaacugcugcccaaaggcgcuauuaaacuauagguucccaaaccuggccaauugucaaaaucccucaagaaggggcaguggggucuaagggaccccauugcuguagaggagauuaguaguccaagagugagaugaacuguug
>RBM4_data_clip_pos_293
ggguaugauggcaugugccuguggucccagcuacucuggaaguugaggcaugagaaucgcuuuaacuuaggagguggagguugcagugaggcaagaucgugccccugcacuccagccugggugacagagcgagacuccaucucaaaaaaaAAAAAAAAAAUCGUAUGCAGUAaagguugaaaacugcugcccaaaggcgcuauuaaacuauagguucccaaaccuggccaauugucaaaaucccucaagaaggggcaguggggucuaagggaccccauugcuguagaggagauuaguaguccaagagugagaugaacuguug
>RBM4_data_clip_pos_294
ggguaugauggcaugugccuguggucccagcuacucuggaaguugaggcaugagaaucgcuuuaacuuaggagguggagguugcagugaggcaagaucgugccccugcacuccagccugggugacagagcgagacuccaucucaaaaaaaAAAAAAAAAAUCGUAUGCAGUAaagguugaaaacugcugcccaaaggcgcuauuaaacuauagguucccaaaccuggccaauugucaaaaucccucaagaaggggcaguggggucuaagggaccccauugcuguagaggagauuaguaguccaagagugagaugaacuguug
>RBM4_data_clip_pos_295
ggguaugauggcaugugccuguggucccagcuacucuggaaguugaggcaugagaaucgcuuuaacuuaggagguggagguugcagugaggcaagaucgugccccugcacuccagccugggugacagagcgagacuccaucucaaaaaaaAAAAAAAAAAUCGUAUGCAGUAaagguugaaaacugcugcccaaaggcgcuauuaaacuauagguucccaaaccuggccaauugucaaaaucccucaagaaggggcaguggggucuaagggaccccauugcuguagaggagauuaguaguccaagagugagaugaacuguug
>RBM4_data_clip_pos_296
ggguaugauggcaugugccuguggucccagcuacucuggaaguugaggcaugagaaucgcuuuaacuuaggagguggagguugcagugaggcaagaucgugccccugcacuccagccugggugacagagcgagacuccaucucaaaaaaaAAAAAAAAAAUCGUAUGCAGUAaagguugaaaacugcugcccaaaggcgcuauuaaacuauagguucccaaaccuggccaauugucaaaaucccucaagaaggggcaguggggucuaagggaccccauugcuguagaggagauuaguaguccaagagugagaugaacuguug
>RBM4_data_clip_pos_297
ggguaugauggcaugugccuguggucccagcuacucuggaaguugaggcaugagaaucgcuuuaacuuaggagguggagguugcagugaggcaagaucgugccccugcacuccagccugggugacagagcgagacuccaucucaaaaaaaAAAAAAAAAAUCGUAUGCAGUAaagguugaaaacugcugcccaaaggcgcuauuaaacuauagguucccaaaccuggccaauugucaaaaucccucaagaaggggcaguggggucuaagggaccccauugcuguagaggagauuaguaguccaagagugagaugaacuguug
>RBM4_data_clip_pos_298
ggguaugauggcaugugccuguggucccagcuacucuggaaguugaggcaugagaaucgcuuuaacuuaggagguggagguugcagugaggcaagaucgugccccugcacuccagccugggugacagagcgagacuccaucucaaaaaaaAAAAAAAAAAUCGUAUGCAGUAaagguugaaaacugcugcccaaaggcgcuauuaaacuauagguucccaaaccuggccaauugucaaaaucccucaagaaggggcaguggggucuaagggaccccauugcuguagaggagauuaguaguccaagagugagaugaacuguug
>RBM4_data_clip_pos_299
ggguaugauggcaugugccuguggucccagcuacucuggaaguugaggcaugagaaucgcuuuaacuuaggagguggagguugcagugaggcaagaucgugccccugcacuccagccugggugacagagcgagacuccaucucaaaaaaaAAAAAAAAAAUCGUAUGCAGUAaagguugaaaacugcugcccaaaggcgcuauuaaacuauagguucccaaaccuggccaauugucaaaaucccucaagaaggggcaguggggucuaagggaccccauugcuguagaggagauuaguaguccaagagugagaugaacuguug
>RBM4_data_clip_pos_300
ggguaugauggcaugugccuguggucccagcuacucuggaaguugaggcaugagaaucgcuuuaacuuaggagguggagguugcagugaggcaagaucgugccccugcacuccagccugggugacagagcgagacuccaucucaaaaaaaAAAAAAAAAAUCGUAUGCAGUAaagguugaaaacugcugcccaaaggcgcuauuaaacuauagguucccaaaccuggccaauugucaaaaucccucaagaaggggcaguggggucuaagggaccccauugcuguagaggagauuaguaguccaagagugagaugaacuguug
