# Supplementary material for: GraphProt: modeling binding preferences of RNA-binding proteins
Source: Genome Biol. 2014 Jan 22;15(1):R17. doi: 10.1186/gb-2014-15-1-r17 (PMC4053806; doi:10.1186/gb-2014-15-1-r17)
Supplement: Additional file 11 — GraphProt version 1.0.1 (ZIP). [file gb-2014-15-1-r17-S11.zip › GraphProt-1.0.1/data/RNAcompete_negative_thresholds.txt]

PTB 0               
SLM2 0                
VTS1 -0.02            
U1A 0               
RBM4 -0.01            
YB1 0               
Fusip -0.02             
SF2 0               
HuR -0.04    
test 0
