# Supplementary material for: GraphProt: modeling binding preferences of RNA-binding proteins
Source: Genome Biol. 2014 Jan 22;15(1):R17. doi: 10.1186/gb-2014-15-1-r17 (PMC4053806; doi:10.1186/gb-2014-15-1-r17)
Supplement: Additional file 11 — GraphProt version 1.0.1 (ZIP). [file gb-2014-15-1-r17-S11.zip › GraphProt-1.0.1/EDeN/BaseGraphClass.cc]

#include "Utility.h"
#include "BaseGraphClass.h"

using namespace std;
//---------------------------------------------------------------------------------
BaseGraphClass::EdgeClass::EdgeClass() :
		mDestVertexID(numeric_limits<unsigned>::max()), mEdgeID(numeric_limits<unsigned>::max()) {
}
BaseGraphClass::EdgeClass::EdgeClass(unsigned aDestVertexID, unsigned aEdgeID) :
		mDestVertexID(aDestVertexID), mEdgeID(aEdgeID) {
}

//---------------------------------------------------------------------------------
ostream& operator<<(ostream& out, const BaseGraphClass& aSG) {
	aSG.Output(out);
	return out;
}
BaseGraphClass::BaseGraphClass() :
		mTopologicalChangeOccurrence(true), mVertexSize(0), mEdgeSize(0) {
}

void BaseGraphClass::ResizeMemory() {
	//NOTE: using the shrink_to_fit() technique as in http://www.gotw.ca/gotw/054.htm
	//for all vertices
	vector<vector<double> >(mVertexNumericAttributeList).swap(mVertexNumericAttributeList);
	vector<vector<string> >(mVertexSymbolicAttributeList).swap(mVertexSymbolicAttributeList);
	vector<vector<bool> >(mVertexStatusAttributeList).swap(mVertexStatusAttributeList);

	//for all edges
	vector<vector<double> >(mEdgeNumericAttributeList).swap(mEdgeNumericAttributeList);
	vector<vector<string> >(mEdgeSymbolicAttributeList).swap(mEdgeSymbolicAttributeList);
	vector<vector<bool> >(mEdgeStatusAttributeList).swap(mEdgeStatusAttributeList);

	//for adjacency structure
	vector<vector<EdgeClass> >(mAdjacencyList).swap(mAdjacencyList);
}

unsigned BaseGraphClass::GetEdgeSource(unsigned aEdgeID) const {
	unsigned src = 0;
	for (unsigned i = 0; i < VertexSize(); i++)
		for (unsigned j = 0; j < mAdjacencyList[i].size(); j++)
			if (mAdjacencyList[i][j].mEdgeID == aEdgeID) {
				src = i;
				return src;
			}
	throw range_error("Edge with id: " + stream_cast<string>(aEdgeID) + " does not exist");
	return src;
}

unsigned BaseGraphClass::GetEdgeDestination(unsigned aEdgeID) const {
	unsigned dest = 0;
	for (unsigned i = 0; i < VertexSize(); i++)
		for (unsigned j = 0; j < mAdjacencyList[i].size(); j++)
			if (mAdjacencyList[i][j].mEdgeID == aEdgeID) {
				dest = mAdjacencyList[i][j].mDestVertexID;
				;
				return dest;
			}
	throw range_error("Edge with id: " + stream_cast<string>(aEdgeID) + " does not exist");
	return dest;
}

unsigned BaseGraphClass::GetVertexInducedRootedSubGraph(const set<unsigned>& aVertexSet, unsigned aNominalRootIndex, BaseGraphClass& oG) const {
	map<unsigned, unsigned> index_map_nominal_to_real;
	for (set<unsigned>::const_iterator it = aVertexSet.begin(); it != aVertexSet.end(); ++it) {
		unsigned nominal_index = *it;
		unsigned real_index = oG.InsertVertex();
		index_map_nominal_to_real[nominal_index] = real_index;
		oG.SetVertexNumericAttributeList(real_index, mVertexNumericAttributeList[nominal_index]);
		oG.SetVertexSymbolicAttributeList(real_index, mVertexSymbolicAttributeList[nominal_index]);
		oG.SetVertexStatusAttributeList(real_index, mVertexStatusAttributeList[nominal_index]);
	}
	unsigned real_root_index = index_map_nominal_to_real[aNominalRootIndex];
	for (set<unsigned>::const_iterator it = aVertexSet.begin(); it != aVertexSet.end(); ++it) {
		unsigned u = *it;
		unsigned nominal_src_index = u;
		for (unsigned v = 0; v < mAdjacencyList[u].size(); ++v) {
			unsigned nominal_dest_index = mAdjacencyList[u][v].mDestVertexID;
			//if dest vertex is among the input set then add corresponding edge
			if (aVertexSet.count(nominal_dest_index) > 0) {
				unsigned real_src_index = index_map_nominal_to_real[nominal_src_index];
				unsigned real_dest_index = index_map_nominal_to_real[nominal_dest_index];
				unsigned nominal_edge_index = mAdjacencyList[u][v].mEdgeID;
				unsigned real_edge_index = oG.InsertEdge(real_src_index, real_dest_index);
				oG.SetEdgeNumericAttributeList(real_edge_index, mEdgeNumericAttributeList[nominal_edge_index]);
				oG.SetEdgeSymbolicAttributeList(real_edge_index, mEdgeSymbolicAttributeList[nominal_edge_index]);
				oG.SetEdgeStatusAttributeList(real_edge_index, mEdgeStatusAttributeList[nominal_edge_index]);
			}
		}
	}
	return real_root_index;
}

//returns a vector that contains the ids of the original vertices
vector<unsigned> BaseGraphClass::GetVertexInducedSubGraph(const set<unsigned>& aVertexSet, BaseGraphClass& oG) const {
	vector<unsigned> vector_map;

	map<unsigned, unsigned> index_map_nominal_to_real;
	for (set<unsigned>::const_iterator it = aVertexSet.begin(); it != aVertexSet.end(); ++it) {
		unsigned nominal_index = *it;
		unsigned real_index = oG.InsertVertex();
		vector_map.push_back(nominal_index);
		index_map_nominal_to_real[nominal_index] = real_index;
		oG.SetVertexSymbolicAttributeList(real_index, mVertexSymbolicAttributeList[nominal_index]);
		oG.SetVertexNumericAttributeList(real_index, mVertexNumericAttributeList[nominal_index]);
		oG.SetVertexStatusAttributeList(real_index, mVertexStatusAttributeList[nominal_index]);
	}

	for (set<unsigned>::const_iterator it = aVertexSet.begin(); it != aVertexSet.end(); ++it) {
		unsigned u = *it;
		unsigned nominal_src_index = u;
		for (unsigned v = 0; v < mAdjacencyList[u].size(); ++v) {
			unsigned nominal_dest_index = mAdjacencyList[u][v].mDestVertexID;
			//if dest vertex is among the input set then add corresponding edge
			if (aVertexSet.count(nominal_dest_index) > 0) {
				unsigned real_src_index = index_map_nominal_to_real[nominal_src_index];
				unsigned real_dest_index = index_map_nominal_to_real[nominal_dest_index];
				unsigned nominal_edge_index = mAdjacencyList[u][v].mEdgeID;
				unsigned real_edge_index = oG.InsertEdge(real_src_index, real_dest_index);
				oG.SetEdgeNumericAttributeList(real_edge_index, mEdgeNumericAttributeList[nominal_edge_index]);
				oG.SetEdgeSymbolicAttributeList(real_edge_index, mEdgeSymbolicAttributeList[nominal_edge_index]);
				oG.SetEdgeStatusAttributeList(real_edge_index, mEdgeStatusAttributeList[nominal_edge_index]);
			}
		}
	}
	return vector_map;
}

unsigned BaseGraphClass::InsertVertex() {
	unsigned vertex_size = VertexSize();
	mVertexSymbolicIDList.push_back("");
	mAdjacencyList.push_back(vector<EdgeClass>());
	mVertexNumericAttributeList.push_back(vector<double>());
	mVertexSymbolicAttributeList.push_back(vector<string>());
	mVertexStatusAttributeList.push_back(vector<bool>());
	mVertexSize++;
	mTopologicalChangeOccurrence = true;
	return vertex_size;
}

unsigned BaseGraphClass::InsertEdge(unsigned aSrcVertexID, unsigned aDestVertexID) {
	if (aSrcVertexID >= mVertexSize || aDestVertexID >= mVertexSize) throw range_error("Edge between non existing vertices: " + stream_cast<string>(aSrcVertexID) + " " + stream_cast<string>(aDestVertexID));
	unsigned edge_size = EdgeSize();
	mAdjacencyList[aSrcVertexID].push_back(EdgeClass(aDestVertexID, edge_size));
	mEdgeNumericAttributeList.push_back(vector<double>());
	mEdgeSymbolicAttributeList.push_back(vector<string>());
	mEdgeStatusAttributeList.push_back(vector<bool>());
	mEdgeSize++;
	mTopologicalChangeOccurrence = true;
	return edge_size;
}

void BaseGraphClass::SetVertexSymbolicID(unsigned aID, string aSID) {
	mVertexSymbolicIDList[aID] = aSID;
}
string BaseGraphClass::GetVertexSymbolicID(unsigned aID) const {
	return mVertexSymbolicIDList[aID];
}

void BaseGraphClass::SetVertexNumericAttributeList(unsigned aID, const vector<double>& aAttributeList) {
	if (aID >= mVertexSize) throw range_error("Setting vertex attribute for non existing vertex: " + stream_cast<string>(aID));
	mVertexNumericAttributeList[aID] = aAttributeList;
}
void BaseGraphClass::SetVertexNumericAttributeList(unsigned aID, unsigned aAttributeID, double aValue) {
	if (aID >= mVertexSize) throw range_error("Setting vertex attribute for non existing vertex: " + stream_cast<string>(aID));
	if (aAttributeID < mVertexNumericAttributeList[aID].size()) mVertexNumericAttributeList[aID][aAttributeID] = aValue;
	else {
		unsigned size = aAttributeID + 1;
		vector<double> attribute_list(size, 0);
		for (unsigned i = 0; i < mVertexNumericAttributeList[aID].size(); ++i)
			attribute_list[i] = mVertexNumericAttributeList[aID][i];
		attribute_list[aAttributeID] = aValue;
		mVertexNumericAttributeList[aID] = attribute_list;
	}
}
void BaseGraphClass::SetVertexSymbolicAttributeList(unsigned aID, const vector<string>& aAttributeList) {
#ifdef CHECKLIMITS
	if (aID >= mVertexSize) throw range_error("Setting vertex attribute for non existing vertex: " + stream_cast<string>(aID));
#endif
	mVertexSymbolicAttributeList[aID] = aAttributeList;
}
void BaseGraphClass::SetVertexSymbolicAttribute(unsigned aID, unsigned aAttributeID, const string& aValue) {
#ifdef CHECKLIMITS
	if (aID >= mVertexSize) throw range_error("Setting vertex attribute for non existing vertex: " + stream_cast<string>(aID));
#endif
	if (aAttributeID < mVertexSymbolicAttributeList[aID].size()) mVertexSymbolicAttributeList[aID][aAttributeID] = aValue;
	else {
		unsigned size = aAttributeID + 1;
		vector<string> attribute_list(size, "");
		for (unsigned i = 0; i < mVertexSymbolicAttributeList[aID].size(); ++i)
			attribute_list[i] = mVertexSymbolicAttributeList[aID][i];
		attribute_list[aAttributeID] = aValue;
		mVertexSymbolicAttributeList[aID] = attribute_list;
	}
}
void BaseGraphClass::SetVertexStatusAttributeList(unsigned aID, const vector<bool>& aAttributeList) {
	mTopologicalChangeOccurrence = true;
#ifdef CHECKLIMITS
	if (aID >= mVertexSize) throw range_error("Setting vertex attribute for non existing vertex: " + stream_cast<string>(aID));
#endif
	mVertexStatusAttributeList[aID] = aAttributeList;
}
void BaseGraphClass::SetVertexStatusAttributeList(unsigned aID, unsigned aAttributeID, bool aValue) {
	mTopologicalChangeOccurrence = true;
#ifdef CHECKLIMITS
	if (aID >= mVertexSize) throw range_error("Setting vertex attribute for non existing vertex: " + stream_cast<string>(aID));
#endif
	if (aAttributeID < mVertexStatusAttributeList[aID].size()) mVertexStatusAttributeList[aID][aAttributeID] = aValue;
	else {
		unsigned size = aAttributeID + 1;
		vector<bool> attribute_list(size, false);
		for (unsigned i = 0; i < mVertexStatusAttributeList[aID].size(); ++i)
			attribute_list[i] = mVertexStatusAttributeList[aID][i];
		attribute_list[aAttributeID] = aValue;
		mVertexStatusAttributeList[aID] = attribute_list;
	}
}
vector<string> BaseGraphClass::GetVertexSymbolicAttributeList(unsigned aID) const {
#ifdef CHECKLIMITS
	if (aID >= mVertexSize) throw range_error("Getting vertex attributes for non existing vertex: " + stream_cast<string>(aID));
#endif
	return mVertexSymbolicAttributeList[aID];
}
vector<double> BaseGraphClass::GetVertexNumericAttributeList(unsigned aID) const {
#ifdef CHECKLIMITS
	if (aID >= mVertexSize) throw range_error("Getting vertex attributes for non existing vertex: " + stream_cast<string>(aID));
#endif
	return mVertexNumericAttributeList[aID];
}
vector<bool> BaseGraphClass::GetVertexStatusAttributeList(unsigned aID) const {
#ifdef CHECKLIMITS
	if (aID >= mVertexSize) throw range_error("Getting vertex attributes for non existing vertex: " + stream_cast<string>(aID));
#endif
	return mVertexStatusAttributeList[aID];
}

string BaseGraphClass::GetVertexSymbolicAttribute(unsigned aID, unsigned aAttributeID) const {
#ifdef CHECKLIMITS
	if (aID >= mVertexSize) throw range_error("Getting vertex attributes for non existing vertex: " + stream_cast<string>(aID));
#endif
	if (aAttributeID > mVertexSymbolicAttributeList[aID].size()) throw range_error("Getting vertex attributes for non existing attribute id: " + stream_cast<string>(aAttributeID));
	return mVertexSymbolicAttributeList[aID][aAttributeID];
}
double BaseGraphClass::GetVertexNumericAttribute(unsigned aID, unsigned aAttributeID) const {
#ifdef CHECKLIMITS
	if (aID >= mVertexSize) throw range_error("Getting vertex attributes for non existing vertex: " + stream_cast<string>(aID));
#endif
	if (aAttributeID > mVertexNumericAttributeList[aID].size()) throw range_error("Getting vertex attributes for non existing attribute id: " + stream_cast<string>(aAttributeID));
	return mVertexNumericAttributeList[aID][aAttributeID];
}
bool BaseGraphClass::GetVertexStatusAttribute(unsigned aID, unsigned aAttributeID) const {
#ifdef CHECKLIMITS
	if (aID >= mVertexSize) throw range_error("Getting vertex attributes for non existing vertex: " + stream_cast<string>(aID));
#endif
	if (aAttributeID > mVertexStatusAttributeList[aID].size()) throw range_error("Getting vertex attributes for non existing attribute id: " + stream_cast<string>(aAttributeID));
	return mVertexStatusAttributeList[aID][aAttributeID];
}

void BaseGraphClass::SetEdgeNumericAttributeList(unsigned aID, const vector<double>& aAttributeList) {
#ifdef CHECKLIMITS
	if (aID >= mEdgeSize) throw range_error("Setting edge attribute for non existing edge: " + stream_cast<string>(aID));
#endif
	mEdgeNumericAttributeList[aID] = aAttributeList;
}

void BaseGraphClass::SetEdgeNumericAttribute(unsigned aID, unsigned aAttributeID, double aValue) {
#ifdef CHECKLIMITS
	if (aID >= mEdgeSize) throw range_error("Setting edge attribute for non existing edge: " + stream_cast<string>(aID));
#endif
	if (aAttributeID < mEdgeNumericAttributeList[aID].size()) mEdgeNumericAttributeList[aID][aAttributeID] = aValue;
	else {
		unsigned size = aAttributeID + 1;
		vector<double> attribute_list(size, 0);
		for (unsigned i = 0; i < mEdgeNumericAttributeList[aID].size(); ++i)
			attribute_list[i] = mEdgeNumericAttributeList[aID][i];
		attribute_list[aAttributeID] = aValue;
		mEdgeNumericAttributeList[aID] = attribute_list;
	}
}

void BaseGraphClass::SetEdgeNumericAttribute(unsigned aSrcID, unsigned aDestID, unsigned aAttributeID, double aValue) {
	unsigned edge_id = GetEdgeID(aSrcID, aDestID);
	SetEdgeNumericAttribute(edge_id, aAttributeID, aValue);
}
void BaseGraphClass::SetEdgeSymbolicAttributeList(unsigned aID, const vector<string>& aAttributeList) {
#ifdef CHECKLIMITS
	if (aID >= mEdgeSize) throw range_error("Setting edge attribute for non existing edge: " + stream_cast<string>(aID));
#endif
	mEdgeSymbolicAttributeList[aID] = aAttributeList;
}
void BaseGraphClass::SetEdgeSymbolicAttribute(unsigned aID, unsigned aAttributeID, const string& aValue) {
#ifdef CHECKLIMITS
	if (aID >= mEdgeSize) throw range_error("Setting edge attribute for non existing edge: " + stream_cast<string>(aID));
#endif
	if (aAttributeID < mEdgeSymbolicAttributeList[aID].size()) mEdgeSymbolicAttributeList[aID][aAttributeID] = aValue;
	else {
		unsigned size = aAttributeID + 1;
		vector<string> attribute_list(size, "");
		for (unsigned i = 0; i < mEdgeSymbolicAttributeList[aID].size(); ++i)
			attribute_list[i] = mEdgeSymbolicAttributeList[aID][i];
		attribute_list[aAttributeID] = aValue;
		mEdgeSymbolicAttributeList[aID] = attribute_list;
	}
}
void BaseGraphClass::SetEdgeSymbolicAttribute(unsigned aSrcID, unsigned aDestID, unsigned aAttributeID, const string& aValue) {
	unsigned edge_id = GetEdgeID(aSrcID, aDestID);
	SetEdgeSymbolicAttribute(edge_id, aAttributeID, aValue);
}
void BaseGraphClass::SetEdgeStatusAttributeList(unsigned aID, const vector<bool>& aAttributeList) {
	mTopologicalChangeOccurrence = true;
#ifdef CHECKLIMITS
	if (aID >= mEdgeSize) throw range_error("Setting edge attribute for non existing edge: " + stream_cast<string>(aID));
#endif
	mEdgeStatusAttributeList[aID] = aAttributeList;
}
void BaseGraphClass::SetEdgeStatusAttribute(unsigned aID, unsigned aAttributeID, bool aValue) {
	mTopologicalChangeOccurrence = true;
#ifdef CHECKLIMITS
	if (aID >= mEdgeSize) throw range_error("Setting edge attribute for non existing edge: " + stream_cast<string>(aID));
#endif
	if (aAttributeID < mEdgeStatusAttributeList[aID].size()) mEdgeStatusAttributeList[aID][aAttributeID] = aValue;
	else {
		unsigned size = aAttributeID + 1;
		vector<bool> attribute_list(size, false);
		for (unsigned i = 0; i < mEdgeStatusAttributeList[aID].size(); ++i)
			attribute_list[i] = mEdgeStatusAttributeList[aID][i];
		attribute_list[aAttributeID] = aValue;
		mEdgeStatusAttributeList[aID] = attribute_list;
	}
}
void BaseGraphClass::SetEdgeStatusAttribute(unsigned aSrcID, unsigned aDestID, unsigned aAttributeID, bool aValue) {
	unsigned edge_id = GetEdgeID(aSrcID, aDestID);
	SetEdgeStatusAttribute(edge_id, aAttributeID, aValue);
}

//get methods
vector<string> BaseGraphClass::GetEdgeSymbolicAttributeList(unsigned aSrcID, unsigned aDestID) const {
	unsigned edge_id = GetEdgeID(aSrcID, aDestID);
	return mEdgeSymbolicAttributeList[edge_id];
}
vector<string> BaseGraphClass::GetEdgeSymbolicAttributeList(unsigned aEdgeID) const {
#ifdef CHECKLIMITS
	if (aEdgeID >= mEdgeSymbolicAttributeList.size()) throw range_error("Getting edge attributes for non existing edgeid: " + stream_cast<string>(aEdgeID));
#endif
	return mEdgeSymbolicAttributeList[aEdgeID];
}
string BaseGraphClass::GetEdgeSymbolicAttribute(unsigned aSrcID, unsigned aDestID, unsigned aAttributeID) const {
	unsigned edge_id = GetEdgeID(aSrcID, aDestID);
#ifdef CHECKLIMITS
	if (aAttributeID >= mEdgeSymbolicAttributeList[edge_id].size()) throw range_error("Getting edge attribute for non existing attribute id: " + stream_cast<string>(aAttributeID));
#endif
	return mEdgeSymbolicAttributeList[edge_id][aAttributeID];
}
string BaseGraphClass::GetEdgeSymbolicAttribute(unsigned aEdgeID, unsigned aAttributeID) const {
#ifdef CHECKLIMITS
	if (aAttributeID >= mEdgeSymbolicAttributeList[aEdgeID].size()) throw range_error("Getting edge attribute for non existing attribute id: " + stream_cast<string>(aAttributeID));
#endif
	return mEdgeSymbolicAttributeList[aEdgeID][aAttributeID];
}

vector<double> BaseGraphClass::GetEdgeNumericAttributeList(unsigned aSrcID, unsigned aDestID) const {
	unsigned edge_id = GetEdgeID(aSrcID, aDestID);
	return mEdgeNumericAttributeList[edge_id];
}
vector<double> BaseGraphClass::GetEdgeNumericAttributeList(unsigned aEdgeID) const {
#ifdef CHECKLIMITS
	if (aEdgeID >= mEdgeNumericAttributeList.size()) throw range_error("Getting edge attributes for non existing edgeid: " + stream_cast<string>(aEdgeID));
#endif
	return mEdgeNumericAttributeList[aEdgeID];
}
double BaseGraphClass::GetEdgeNumericAttribute(unsigned aSrcID, unsigned aDestID, unsigned aAttributeID) const {
	unsigned edge_id = GetEdgeID(aSrcID, aDestID);
#ifdef CHECKLIMITS
	if (aAttributeID >= mEdgeNumericAttributeList[edge_id].size()) throw range_error("Getting edge attribute for non existing attribute id: " + stream_cast<string>(aAttributeID));
#endif
	return mEdgeNumericAttributeList[edge_id][aAttributeID];
}
double BaseGraphClass::GetEdgeNumericAttribute(unsigned aEdgeID, unsigned aAttributeID) const {
#ifdef CHECKLIMITS
	if (aAttributeID >= mEdgeNumericAttributeList[aEdgeID].size()) throw range_error("Getting edge attribute for non existing attribute id: " + stream_cast<string>(aAttributeID));
#endif
	return mEdgeNumericAttributeList[aEdgeID][aAttributeID];
}

vector<bool> BaseGraphClass::GetEdgeStatusAttributeList(unsigned aSrcID, unsigned aDestID) const {
	unsigned edge_id = GetEdgeID(aSrcID, aDestID);
	return mEdgeStatusAttributeList[edge_id];
}
vector<bool> BaseGraphClass::GetEdgeStatusAttributeList(unsigned aEdgeID) const {
#ifdef CHECKLIMITS
	if (aEdgeID >= mEdgeStatusAttributeList.size()) throw range_error("Getting edge attributes for non existing edgeid: " + stream_cast<string>(aEdgeID));
#endif
	return mEdgeStatusAttributeList[aEdgeID];
}
bool BaseGraphClass::GetEdgeStatusAttribute(unsigned aSrcID, unsigned aDestID, unsigned aAttributeID) const {
	unsigned edge_id = GetEdgeID(aSrcID, aDestID);
#ifdef CHECKLIMITS
	if (aAttributeID >= mEdgeStatusAttributeList[edge_id].size()) throw range_error("Getting edge attribute for non existing attribute id: " + stream_cast<string>(aAttributeID));
#endif
	return mEdgeStatusAttributeList[edge_id][aAttributeID];
}
bool BaseGraphClass::GetEdgeStatusAttribute(unsigned aEdgeID, unsigned aAttributeID) const {
#ifdef CHECKLIMITS
	if (aAttributeID >= mEdgeStatusAttributeList[aEdgeID].size()) throw range_error("Getting edge attribute for non existing attribute id: " + stream_cast<string>(aAttributeID));
#endif
	return mEdgeStatusAttributeList[aEdgeID][aAttributeID];
}

bool BaseGraphClass::IsEdge(unsigned aSrcID, unsigned aDestID) const {
	for (unsigned j = 0; j < mAdjacencyList[aSrcID].size(); j++)
		if (mAdjacencyList[aSrcID][j].mDestVertexID == aDestID) return true;
	return false;
}
unsigned BaseGraphClass::GetEdgeID(unsigned aSrcID, unsigned aDestID) const {
	for (unsigned j = 0; j < mAdjacencyList[aSrcID].size(); j++)
		if (mAdjacencyList[aSrcID][j].mDestVertexID == aDestID) {
			unsigned edge_id = mAdjacencyList[aSrcID][j].mEdgeID;
			return edge_id;
		}
	throw range_error("Edge between " + stream_cast<string>(aSrcID) + " and " + stream_cast<string>(aDestID) + " does not exist");
	return 0;
}

vector<unsigned> BaseGraphClass::GetVertexAdjacentList(unsigned aID) const {
	vector<unsigned> adjacent_list;
	for (unsigned i = 0; i < mAdjacencyList[aID].size(); ++i)
		adjacent_list.push_back(mAdjacencyList[aID][i].mDestVertexID);
	return adjacent_list;
}

unsigned BaseGraphClass::VertexAdjacentListSize(unsigned aID)const{
	return mAdjacencyList[aID].size();
}

vector<unsigned> BaseGraphClass::GetEdgeAdjacentList(unsigned aID) const {
	vector<unsigned> adjacent_list;
	for (unsigned i = 0; i < mAdjacencyList[aID].size(); ++i)
		adjacent_list.push_back(mAdjacencyList[aID][i].mEdgeID);
	return adjacent_list;
}

ostream& BaseGraphClass::Output(ostream& out) const {
	out << "Graph adjacency list (" << mAdjacencyList.size() << ")" << endl;
	for (unsigned i = 0; i < mAdjacencyList.size(); ++i) {
		out << i << " ";
		for (unsigned j = 0; j < mAdjacencyList[i].size(); ++j)
			out << mAdjacencyList[i][j].mDestVertexID << " ";
		out << endl;
	}

	out << "Vertex Numeric Attribute List (" << mVertexNumericAttributeList.size() << ")" << endl;
	for (unsigned i = 0; i < mVertexNumericAttributeList.size(); ++i) {
		out << i << " ";
		for (unsigned j = 0; j < mVertexNumericAttributeList[i].size(); ++j)
			out << j << ":" << mVertexNumericAttributeList[i][j] << " ";
		out << endl;
	}

	out << "Vertex Symbolic Attribute List (" << mVertexSymbolicAttributeList.size() << ")" << endl;
	for (unsigned i = 0; i < mVertexSymbolicAttributeList.size(); ++i) {
		out << i << " ";
		for (unsigned j = 0; j < mVertexSymbolicAttributeList[i].size(); ++j)
			out << j << ":" << mVertexSymbolicAttributeList[i][j] << " ";
		out << endl;
	}

	out << "Vertex Status Attribute List (" << mVertexStatusAttributeList.size() << ")" << endl;
	for (unsigned i = 0; i < mVertexStatusAttributeList.size(); ++i) {
		out << i << " ";
		for (unsigned j = 0; j < mVertexStatusAttributeList[i].size(); ++j)
			out << j << ":" << mVertexStatusAttributeList[i][j] << " ";
		out << endl;
	}

	out << "Edge Numeric Attribute List (" << mEdgeNumericAttributeList.size() << ")" << endl;
	for (unsigned i = 0; i < mEdgeNumericAttributeList.size(); ++i) {
		out << i << " ";
		for (unsigned j = 0; j < mEdgeNumericAttributeList[i].size(); ++j)
			out << j << ":" << mEdgeNumericAttributeList[i][j] << " ";
		out << endl;
	}

	out << "Edge Symbolic Attribute List (" << mEdgeSymbolicAttributeList.size() << ")" << endl;
	for (unsigned i = 0; i < mEdgeSymbolicAttributeList.size(); ++i) {
		out << i << " ";
		for (unsigned j = 0; j < mEdgeSymbolicAttributeList[i].size(); ++j)
			out << j << ":" << mEdgeSymbolicAttributeList[i][j] << " ";
		out << endl;
	}

	out << "Edge Status Attribute List (" << mEdgeStatusAttributeList.size() << ")" << endl;
	for (unsigned i = 0; i < mEdgeStatusAttributeList.size(); ++i) {
		out << i << " ";
		for (unsigned j = 0; j < mEdgeStatusAttributeList[i].size(); ++j)
			out << j << ":" << mEdgeStatusAttributeList[i][j] << " ";
		out << endl;
	}

	return out;
}

string BaseGraphClass::Serialize() const {
	string encoding;
	encoding += "#v:"+stream_cast<string>(mVertexSize) + " ";
	for (unsigned i = 0; i < mVertexSize; ++i) {
		string vlabel = mVertexSymbolicAttributeList[i][0]; //NOTE: output only first symbolic attribute as vertex label
		encoding += vlabel + " ";
	}
	encoding += "#e:"+stream_cast<string>(mEdgeSize) + " ";
	for (unsigned u = 0; u < mVertexSize; ++u) {
		for (unsigned j = 0; j < mAdjacencyList[u].size(); j++) {
			unsigned v = mAdjacencyList[u][j].mDestVertexID;
			unsigned eid = mAdjacencyList[u][j].mEdgeID;
			string elabel = mEdgeSymbolicAttributeList[eid][0]; //NOTE: output only first symbolic attribute as edge label
			encoding += stream_cast<string>(u) + " " + stream_cast<string>(v) + " " + elabel + " ";
		}
	}
	return encoding;
}
unsigned BaseGraphClass::VertexSize() const {
	return mVertexSize;
}
unsigned BaseGraphClass::EdgeSize() const {
	return mEdgeSize;
}
bool BaseGraphClass::IsEmpty() const {
	if (VertexSize() == 0 && EdgeSize() == 0) return true;
	else return false;
}

//---------------------------------------------------------------------------------
