# Supplementary material for: GraphProt: modeling binding preferences of RNA-binding proteins
Source: Genome Biol. 2014 Jan 22;15(1):R17. doi: 10.1186/gb-2014-15-1-r17 (PMC4053806; doi:10.1186/gb-2014-15-1-r17)
Supplement: Additional file 11 — GraphProt version 1.0.1 (ZIP). [file gb-2014-15-1-r17-S11.zip › GraphProt-1.0.1/EDeN/OpenBabelConverter.h]

#ifndef CONVERTS2G_H_
#define CONVERTS2G_H_

#include "Utility.h"
#include "BaseGraphClass.h"
#include "GraphClass.h"

#ifdef USEOBABEL
#include <openbabel/mol.h>
#include <openbabel/obconversion.h>
#endif

using namespace std;


#ifdef USEOBABEL
class OpenBabelConverter
{
  OpenBabel::OBConversion obconversion;
  bool	mInitStatus;
public:
  void ConvertOpenBabelFormatToGraph(istream* pIn, GraphClass& oG, string aFormat);
  void ConvertOpenBabelFormatToGraph(string aFileName, GraphClass& oG, string aFormat);
  void Convert(OpenBabel::OBMol& aObMol, GraphClass& oG);
  ~OpenBabelConverter() {};
};
#endif
#ifndef USEOBABEL
class OpenBabelConverter
{
public:
  void ConvertOpenBabelFormatToGraph(istream* pIn, GraphClass& oG, string aFormat){}
  void ConvertOpenBabelFormatToGraph(string aFileName, GraphClass& oG, string aFormat){}
};
#endif


#endif
