# Supplementary material for: GraphProt: modeling binding preferences of RNA-binding proteins
Source: Genome Biol. 2014 Jan 22;15(1):R17. doi: 10.1186/gb-2014-15-1-r17 (PMC4053806; doi:10.1186/gb-2014-15-1-r17)
Supplement: Additional file 11 — GraphProt version 1.0.1 (ZIP). [file gb-2014-15-1-r17-S11.zip › GraphProt-1.0.1/EDeN/Utility.h]

#ifndef UTILITY_H
#define UTILITY_H

#include <iostream>
#include <sstream>
#include <fstream>
#include <cassert>
#include <vector>
#include <stdexcept>
#include <map>
#include <set>
//#include <unordered_map> // need compiler option -std=c++0x
#include <tr1/unordered_map>
#include <queue>
#include <cmath>
#include <algorithm>
#include <cstdio>
#include <cassert>
#include <ctime>
#include <iomanip>
#include <limits>

#include "vectors.h"

using namespace std;


typedef std::tr1::unordered_map<unsigned, int> umap_uint_int;
typedef std::tr1::unordered_map<unsigned, vector<unsigned> > umap_uint_vec_uint;

typedef std::tr1::unordered_map<pair<unsigned, unsigned>, int> umap_pair_uint_uint_int;
typedef std::tr1::unordered_map<pair<unsigned, int>, vector<unsigned> > umap_pair_uint_int_vec_uint;

//------------------------------------------------------------------------------------------------------------------------
const string SEP = "----------------------------------------------------------------";
const string TAB = "    ";

//------------------------------------------------------------------------------------------------------------------------
enum OptionsType {
	FLAG, LIST, REAL, INTEGER, POSITIVE_INTEGER, STRING
};

//------------------------------------------------------------------------------------------------------------------------
class ParameterType {
public:
	string mShortSwitch;
	string mLongSwitch;
	string mShortDescription;
	string mLongDescription;
	OptionsType mTypeCode;
	string mValue;
	string mMinValue;
	string mMaxValue;
	string mNumStepsValue;
	bool mExponentialStepIncrease;
	bool mIsSet;
	vector<string> mCloseValuesList;

public:
	ParameterType();
public:
	void Parse(vector<string>& aParameterList);
	void OutputCompact(ostream& out) const;
	void OutputExtended(ostream& out) const;
};

///Returns a random number between 0 and 1
inline double random01(){
  return (double)rand()/(double)RAND_MAX;
}

///Returns a random integer between 0 and the argument aMax
inline unsigned randomUnsigned(unsigned aMax){
  return (unsigned)(rand() % aMax);
}

template <class InType>
void PermuteVector(vector<InType> & t)
{
	for (unsigned i=0;i<t.size();++i){
		unsigned j=randomUnsigned(t.size());
		swap(t[i],t[j]);
	}
}

///Implements a type converter via streams
template <class OutType, class InType>
OutType stream_cast(const InType & t)
{
 stringstream ss;
 ss << t; // first insert value to stream
 OutType result; // value will be converted to OutType
 ss >> result; // write value to result
 return result;
}

///Return an integer hash value for a given input integer in a given domain range
inline int IntHashSimple(int key, int aModulo)
{
  key = ~key + (key << 15); // key = (key << 15) - key - 1;
  key = key ^ (key >> 12);
  key = key + (key << 2);
  key = key ^ (key >> 4);
  key = key * 2057; // key = (key + (key << 3)) + (key << 11);
  key = key ^ (key >> 16);
  return key%aModulo;
}

inline int IntHashPair(int key1, int key2, int aModulo=2147483647)
{
	const double A=sqrt(2)-1;
	int key=key1*(key2+1)*A;
	return IntHashSimple(key, aModulo);
}

///Return an integer hash value for a given input integer in a given domain range given an additional seed to select the random hash function
inline int IntHash(int key, int aModulo, unsigned aSeed){
  const double A=sqrt(2)-1;
  return IntHashSimple(key*(aSeed+1)*A,aModulo);
}

unsigned RSHash(const string& str);
unsigned RSHash(const vector<unsigned>& aV);
unsigned APHash(const string& str);
unsigned APHash(const vector<unsigned>& aV);
unsigned HashFunc(const string& str, unsigned aBitMask=2147483647);
unsigned HashFunc(const vector<unsigned>& aList, unsigned aBitMask=2147483647);

inline vector<unsigned> ComputeMinHashSignature(SVector& aX, unsigned aNumHashFunctions ) {
	const unsigned MAXUNSIGNED = 2147483647;
	//prepare a vector containing the k min values
	vector<unsigned> signature(aNumHashFunctions,MAXUNSIGNED);
	vector<pair<int, double> > vec = aX.unpack();
	for (unsigned f = 0; f < vec.size(); ++f) {
		//extract only the feature id (i.e. ignore the actual feature value)
		unsigned hash_id = vec[f].first;
		if (hash_id == 0) {
			hash_id = 1; //force collision between feature 0 and 1 to avoid features with ID=0
		}
		for (unsigned k = 0; k < aNumHashFunctions; ++k) { //for all k hashes
			unsigned new_hash = IntHash(hash_id, MAXUNSIGNED, k); //rehash the feature id with a procedure that is aware of the index k
			if (new_hash < signature[k])
				signature[k] = new_hash; //keep the minimum value only
		}
	}
	return signature;
}

//------------------------------------------------------------------------------------------------------------------------
///Returns the time between the creation and destruction of an object of TimerClass
class TimerClass {
public:
  TimerClass();
  ~TimerClass(){}
  void Output();
private:
  std::time_t start_sec;
  std::clock_t start;
};

//------------------------------------------------------------------------------------------------------------------------
///Plots the increase of an internal counter (which has to be
///explicitely increased by calling the Count member). Returns also
///the time elapsed between the creation and the destruction of an
///object of ProgressBar.
class ProgressBar{
public:
  ProgressBar(unsigned aStep=100);
  ~ProgressBar();
  void Begin();
  void Count();
  unsigned End();
private:
  unsigned mStep;
  unsigned mCounter;
  TimerClass mTimer;
};

//------------------------------------------------------------------------------------------------------------------------
///Implements safe access policies to a vector container and offers
///members to compute various statistical estimators.
class VectorClass{
  friend ostream& operator<<(ostream& out,const VectorClass& aV);
public:
  VectorClass();
  VectorClass(unsigned aSize);
  void operator=(const VectorClass& aVector);
  VectorClass(const VectorClass& aVector);
  VectorClass(const vector<double>& aVector);
  void Init(unsigned aSize);
  void Import(const string& aFileName);
  void Clear();
  unsigned Size()const;
  ostream& Output(ostream& out)const;
  void PushBack(double aValue);
  double& operator[](unsigned i);
  double operator[](unsigned i)const;
  double Sum()const;
  double Mean()const;
  double StandardDeviation()const;
  double Order(double aOrder)const;
  double Median()const;
  double MedianAbsoluteDifference()const;
  double Min()const;
  double Max()const;
  VectorClass RemoveNulls();
  ostream& OutputStatistics(ostream& out);
protected:
  vector<double> mV;
};


#endif
