# Supplementary material for: GraphProt: modeling binding preferences of RNA-binding proteins
Source: Genome Biol. 2014 Jan 22;15(1):R17. doi: 10.1186/gb-2014-15-1-r17 (PMC4053806; doi:10.1186/gb-2014-15-1-r17)
Supplement: Additional file 11 — GraphProt version 1.0.1 (ZIP). [file gb-2014-15-1-r17-S11.zip › GraphProt-1.0.1/EDeN/FlagsService.cc]

#include "FlagsService.h"

FlagsServiceClient::FlagsServiceClient(const std::string& id_for_flags_service) {
  this->id_for_flags_service = id_for_flags_service;
  The_FlagsService.register_flags_service_client(this);
}

FlagsServiceClient::~FlagsServiceClient() {
  for (FMap::const_iterator i=flags_traits.begin(); i!=flags_traits.end(); ++i)
    delete i->second;
  The_FlagsService.unregister_flags_service_client(this);
}
