# Supplementary material for: GraphProt: modeling binding preferences of RNA-binding proteins
Source: Genome Biol. 2014 Jan 22;15(1):R17. doi: 10.1186/gb-2014-15-1-r17 (PMC4053806; doi:10.1186/gb-2014-15-1-r17)
Supplement: Additional file 11 — GraphProt version 1.0.1 (ZIP). [file gb-2014-15-1-r17-S11.zip › GraphProt-1.0.1/EDeN/GraphClass.cc]

//* -*- mode:c++ -*- */
#include "GraphClass.h"

std::string& getcolor(const string& s) {
	static std::map<std::string, int> colorize;
	static std::string colors[] = { "#ffaa66", "#aaff66", "#ff66aa", "#66ffaa", "#aa66ff", "#66aaff", "#ff6666", "#66ff66", "#6666ff", "#ffff66", "#ff66ff", "#66ffff", "#ffaaaa", "#aaffaa", "#aaaaff", "#ffffaa", "#ffaaff", "#aaffff", "#ffdddd", "#ddffdd", "#ddddff", "#ffffdd", "#ffddff", "#ddffff",
			"#aaaa66", "#ff9900" };
	static int global_idx = 0;
	int idx;
	std::map<std::string, int>::const_iterator found = colorize.find(s);
	if (found != colorize.end()) {
		idx = found->second;
	} else {
		idx = global_idx = ((global_idx >= 25) ? 0 : (global_idx + 1));
		colorize[s] = idx;
	}
	return colors[idx];
}

//------------------------------------------------------------------------------------------------------------------------------------------------------------

ostream& operator<<(ostream& out, const GraphClass& aG) {
	return aG.Output(out);
}

string GraphClass::GetGraphID() const {
	return mGraphID;
}
void GraphClass::SetGraphID(string aGraphID) {
	mGraphID = aGraphID;
}

ostream& GraphClass::Output(ostream& out) const {
	out << "One line graph serialization:" << endl;
	out << Serialize() << endl;
	out << "Extended graph serialization:" << endl;
	out << "Vertex list information:" << endl;
	for (unsigned i = 0; i < mAdjacencyList.size(); ++i) {
		out << "Vertex id: " << i << " ";
		out << "SymID: " << GetVertexSymbolicID(i) << std::endl;
		out << "  symb[ ";
		for (unsigned k = 0; k < mVertexSymbolicAttributeList[i].size(); ++k)
			out << mVertexSymbolicAttributeList[i][k] << " ";
		out << "]" << std::endl;
		out << "  num[";
		for (unsigned k = 0; k < mVertexNumericAttributeList[i].size(); ++k)
			out << mVertexNumericAttributeList[i][k] << " ";
		out << "]" << std::endl;
		out << "  status[ ";
		out << "vertex_kind:" << (GetVertexKind(i) ? "entity" : "relation") << " ";
		out << "first_endpoint:" << (GetVertexViewPoint(i) ? "yes" : "no") << " ";
		out << "kernel_point:" << (GetVertexKernelPoint(i) ? "yes" : "no") << " ";
		out << "abstraction_of:" << (GetVertexAbstraction(i) ? "yes" : "no") << " ";
		out << "dead:" << (GetVertexDead(i) ? "yes" : "no") << " ";
		out << "]" << std::endl;
		out << "  Adjacency list (vertex index): ";
		for (unsigned k = 0; k < mAdjacencyList[i].size(); ++k)
			out << mAdjacencyList[i][k].mDestVertexID << " ";
		out << endl;
		out << "  Adjacency list (edge index): ";
		for (unsigned k = 0; k < mAdjacencyList[i].size(); ++k)
			out << mAdjacencyList[i][k].mEdgeID << " ";
		out << endl;
	}

	out << "Edge list information:" << endl;
	for (unsigned i = 0; i < mEdgeSize; ++i) {
		out << "Edge id: " << i << std::endl;
		out << "  symb[ ";
		for (unsigned k = 0; k < mEdgeSymbolicAttributeList[i].size(); ++k)
			out << mEdgeSymbolicAttributeList[i][k] << " ";
		out << "]" << std::endl;
		out << "  num[";
		for (unsigned k = 0; k < mEdgeNumericAttributeList[i].size(); ++k)
			out << mEdgeNumericAttributeList[i][k] << " ";
		out << "]" << std::endl;
		out << "  status[ ";
		out << "abstraction_of:" << (GetEdgeAbstractionOf(i) ? "yes" : "no") << " ";
		out << "part_of:" << (GetEdgePartOf(i) ? "yes" : "no") << " ";
		out << "]" << std::endl;
	}

//	out << "Map (src,dest) -> distance (" << mSrcDestMaptoDistance.size() << "):" << endl;
//	for (umap_uint_int::const_iterator it = mSrcDestMaptoDistance.begin(); it != mSrcDestMaptoDistance.end(); ++it)
//		out << "(src id:" << it->first.first << " , dest id:" << it->first.second << ") -> distance:" << it->second << endl;

	out << "Map (src,distance) -> dest list (" << mSrcDistanceMaptoDestList.size() << "):" << endl;
	for (unsigned i = 0; i < VertexSize(); ++i) {
		for (unsigned j = 0; j <= mHorizon; ++j) {
			out << "(src id:" << i << " , distance:" << j << ") -> dest id list: ";
			for (unsigned k = 0; k < mSrcDistanceMaptoDestList[i][j].size(); ++k) {
				out << mSrcDistanceMaptoDestList[i][j][k] << " ";
			}
			out << endl;
		}
	}
	return out;
}

// void GraphClass::SaveAsUnionDotFile(const string& aGid, const string& aFilename)const{
//   std::ofstream dot_stream;
//   dot_stream.open(aFilename.c_str(),ios::out);
//   dot_stream << "graph \"" << aGid << "\"{" << std::endl;
//   for (unsigned v=0; v<mVertexSize; ++v) {
//     dot_stream << v << " [label=\"";
//     for (unsigned j=0;j<mVertexSymbolicAttributeList[v].size();++j) {
//       if (j==0)
// 	dot_stream << mVertexSymbolicAttributeList[v][j] << (mVertexSymbolicAttributeList[v].size()>1 ? "(" : "");
//       else if (j<mVertexSymbolicAttributeList[v].size()-1)
// 	dot_stream
// 	  //<< j << ":"
// 	  << mVertexSymbolicAttributeList[v][j] << ",";
//       else
// 	dot_stream
// 	  //<< j << ":"
// 	  << mVertexSymbolicAttributeList[v][j] << ")";
//     }
//     for (unsigned j=0;j<mVertexNumericAttributeList[v].size();++j) {
//       if (j==0) dot_stream << "(";
//       dot_stream
// 	//<< j << ":"
// 	<< mVertexNumericAttributeList[v][j]
// 	<< (j==mVertexNumericAttributeList[v].size()-1 ? ")" :",");
//     }
//     dot_stream << "\", shape=\"circle\""
// 	       << ",width=\""<< stream_cast<string>(mVertexNumericAttributeList[v][0])<<"\""
// 	       << ",color=\"" << getcolor(mVertexSymbolicAttributeList[v][0])<<"\""
// 	       << ",style=\"filled\""
// 	       <<" , penwidth=\""<<stream_cast<string>(mVertexNumericAttributeList[v][0]*3)<<"\""
//                << "]" << std::endl;
//   }
//   for (unsigned u=0; u<mVertexSize; ++u) {
//     for (unsigned vpos=0; vpos < mAdjacencyList[u].size(); ++vpos) {
//       unsigned int v = mAdjacencyList[u][vpos].mDestVertexID;
//       if (u<v){ // internally there are both u-v and v-u but we want to draw an undirected graph!
// 	unsigned edge_id = mAdjacencyList[u][vpos].mEdgeID;
// 	dot_stream << u << " -- " << v << " [label=\"";
// 	for (unsigned j=0;j<mEdgeSymbolicAttributeList[edge_id].size();++j){
// 	  dot_stream
// 	    //<< j << ":"
// 	    << mEdgeSymbolicAttributeList[edge_id][j]<<" ";
// 	}
// 	for (unsigned j=0;j<mEdgeNumericAttributeList[edge_id].size();++j){
// 	  if (j==0) dot_stream << "(";
// 	  dot_stream
// 	    //<< j << ":"
// 	    << mEdgeNumericAttributeList[edge_id][j]
// 	    << (j==mEdgeNumericAttributeList[edge_id].size()-1 ? ")" :",");
// 	}
// 	dot_stream << "\"";
// 	dot_stream<<" , weight=\""<<mEdgeNumericAttributeList[edge_id][0]<<"\"";
// 	dot_stream<<" , penwidth=\""<<mEdgeNumericAttributeList[edge_id][0]<<"\"";
// 	dot_stream << "]" << std::endl;
//       } else {}
//     }
//   }
//   dot_stream << "}" << std::endl;
//   dot_stream.close();
// }

std::string GraphClass::vertex_label_serialize(unsigned v, std::string separator) const {
	stringstream os;
	os << (GetVertexKernelPoint(v) == true ? "*" : "");
	for (unsigned j = 0; j < mVertexSymbolicAttributeList[v].size(); ++j) {
		if (j == 0)
			os << mVertexSymbolicAttributeList[v][j] << (mVertexSymbolicAttributeList[v].size() > 1 ? "(" : "");
		else if (j < mVertexSymbolicAttributeList[v].size() - 1)
			os
			//<< j << ":"
			<< mVertexSymbolicAttributeList[v][j] << ",";
		else
			os
			//<< j << ":"
			<< mVertexSymbolicAttributeList[v][j] << ")";
	}
	for (unsigned j = 0; j < mVertexNumericAttributeList[v].size(); ++j) {
		if (j == 0)
			os << "(";
		os
		//<< j << ":"
		<< mVertexNumericAttributeList[v][j] << (j == mVertexNumericAttributeList[v].size() - 1 ? ")" : ",");
	}
	if (GetVertexKind(v) == true)
		os << separator << GetVertexSymbolicID(v);
	if (IsSliced())
		os << separator << "{" << GetSliceID(v) << "}";
	return os.str();
}

std::string GraphClass::edge_label_serialize(unsigned edge_id) const {
	stringstream os;
	for (unsigned j = 0; j < mEdgeSymbolicAttributeList[edge_id].size(); ++j)
		os
		//<< j << ":"
		<< mEdgeSymbolicAttributeList[edge_id][j] << " ";
	for (unsigned j = 0; j < mEdgeNumericAttributeList[edge_id].size(); ++j)
		os
		//<< j << ":"
		<< mEdgeNumericAttributeList[edge_id][j] << " ";
	return os.str();
}

/**
 Create a dot file of a given interpretation for
 debugging/visualization. E-vertices are represented as boxes,
 R-vertices as diamonds, dead vertices are dashed. Symbolic IDs and
 slice identifiers if meaningful are printed for debugging purposes.
 */
void GraphClass::SaveAsDotFile(const string& aFilename) const {
	std::ofstream dot_stream;
	dot_stream.open(aFilename.c_str(), ios::out);
	dot_stream << "graph \"" << mGraphID << "\"{" << std::endl;
	for (unsigned v = 0; v < mVertexSize; ++v) {
		dot_stream << v << " [label=\"" << vertex_label_serialize(v) << "\", shape=" << (GetVertexKind(v) == true ? "box" : "diamond") << ",style=" << (GetVertexDead(v) == false ? "filled" : "dashed") << ",fillcolor=\"" << getcolor(IsSliced() ? GetSliceID(v) : mVertexSymbolicAttributeList[v][0])
				<< "\"]" << std::endl;
	}
	for (unsigned u = 0; u < mVertexSize; ++u) {
		for (unsigned vpos = 0; vpos < mAdjacencyList[u].size(); ++vpos) {
			unsigned int v = mAdjacencyList[u][vpos].mDestVertexID;
			if (v < u) { // internally there are both u-v and v-u but we want to draw an undirected graph!
				unsigned edge_id = mAdjacencyList[u][vpos].mEdgeID;
				dot_stream << u << " -- " << v << " [label=\"" << edge_label_serialize(edge_id) << "\"]" << std::endl;
			} else {
			}
		}
	}
	dot_stream << "}" << std::endl;
	dot_stream.close();
}

/**
 Create a GML file of a given interpretation for
 debugging/visualization. E-vertices are represented as boxes,
 R-vertices as diamonds, dead vertices are dashed. Symbolic IDs and
 slice identifiers if meaningful are printed for debugging purposes.
 */
void GraphClass::SaveAsGMLFile(const string& aFilename) const {
	std::ofstream gml_stream;
	gml_stream.open(aFilename.c_str(), ios::out);
	gml_stream << "graph [" << std::endl << "\tcomment \"" << mGraphID << "\"" << std::endl << "\tdirected 0" << std::endl << "\tid 0" << std::endl << "\tlabel \"" << mGraphID << "\"" << std::endl;
	for (unsigned v = 0; v < mVertexSize; ++v) {
		gml_stream << "\tnode [" << std::endl << "\t\tid " << v << std::endl << "\t\tLabelGraphics [ text \"" << vertex_label_serialize(v, " - ") << "\" ]" << std::endl;
		gml_stream << "\t\tgraphics [" << std::endl << "\t\t\ttype \"" << (GetVertexKind(v) == true ? "rectangle" : "diamond") << "\"" << std::endl << "\t\t\tfill \"" << (getcolor(IsSliced() ? GetSliceID(v) : mVertexSymbolicAttributeList[v][0])) << "\"" << std::endl << "\t\t]" << std::endl;
		gml_stream << "\t]" << std::endl; // end node
	}
	for (unsigned u = 0; u < mVertexSize; ++u) {
		for (unsigned vpos = 0; vpos < mAdjacencyList[u].size(); ++vpos) {
			unsigned int v = mAdjacencyList[u][vpos].mDestVertexID;
			if (v < u) { // internally there are both u-v and v-u but we want to draw an undirected graph!
				unsigned edge_id = mAdjacencyList[u][vpos].mEdgeID;
				gml_stream << "\tedge [" << std::endl << "\t\tlabel \"" << edge_label_serialize(edge_id) << "\"" << std::endl;
				gml_stream << "\t\tsource " << u << std::endl << "\t\ttarget " << v << std::endl;
				gml_stream << "\t]" << std::endl; // end edge
			} else {
			}
		}
	}
	gml_stream << "]" << std::endl;
	gml_stream.close();
}

/**
 Create a GDL file of a given interpretation for
 debugging/visualization (using aiSee). E-vertices are represented
 as boxes, R-vertices as diamonds, dead vertices are
 dashed. Symbolic IDs and slice identifiers if meaningful are
 printed for debugging purposes.
 */
void GraphClass::SaveAsGDLFile(const string& aFilename) const {
	std::ofstream gdl_stream;
	gdl_stream.open(aFilename.c_str(), ios::out);
	gdl_stream << "graph: { title: " << "\"" << mGraphID << "\"" << std::endl << "\tlayoutalgorithm: forcedir" << std::endl << std::endl;
	for (unsigned v = 0; v < mVertexSize; ++v) {
		gdl_stream << "node: {"
		//               << " color: \"" << (getcolor(IsSliced()?GetSliceID(v):mVertexSymbolicAttributeList[v][0]))<<"\""
				<< " title: \"" << v << "\"" << " shape: " << (GetVertexKind(v) == true ? "box" : "rhomb") << " label: \"" << vertex_label_serialize(v, "\n") << "\" }" << std::endl;
	}
	for (unsigned u = 0; u < mVertexSize; ++u) {
		for (unsigned vpos = 0; vpos < mAdjacencyList[u].size(); ++vpos) {
			unsigned int v = mAdjacencyList[u][vpos].mDestVertexID;
			if (v < u) { // internally there are both u-v and v-u but we want to draw an undirected graph!
				//unsigned edge_id = mAdjacencyList[u][vpos].mEdgeID;
				gdl_stream << "edge: { " << "sourcename: \"" << u << "\"" << " targetname: \"" << v << "\" }" << std::endl;
			} else {
			}
		}
	}
	gdl_stream << "}" << std::endl;
	gdl_stream.close();
}

/**
 Create a CSV file of a given interpretation for
 debugging/visualization. Only interactions (between entities and
 relationships) are saved.
 */
void GraphClass::SaveAsCSVFile(const string& aFilename) const {
	std::ofstream csv_stream;
	csv_stream.open(aFilename.c_str(), ios::out);
	for (unsigned u = 0; u < mVertexSize; ++u) {
		for (unsigned vpos = 0; vpos < mAdjacencyList[u].size(); ++vpos) {
			unsigned int v = mAdjacencyList[u][vpos].mDestVertexID;
			if (v < u) { // internally there are both u-v and v-u but we want to draw an undirected graph!
				unsigned edge_id = mAdjacencyList[u][vpos].mEdgeID;
				csv_stream << u << "," << vertex_label_serialize(u, " - ") << "," << v << "," << vertex_label_serialize(v, " - ") << "," << edge_id << "," << edge_label_serialize(edge_id) << std::endl;
			} else {
			}
		}
	}
	csv_stream.close();
}

void GraphClass::SaveAsGspanFile(const string& aFilename) const {
	std::ofstream gspan_stream;
	gspan_stream.open(aFilename.c_str(), ios::out);
	gspan_stream << "t # " << mGraphID << std::endl;
	for (unsigned v = 0; v < mVertexSize; ++v) {
		gspan_stream << "v " << v << " ";
		for (unsigned i = 0; i < mVertexSymbolicAttributeList[v].size(); i++)
			gspan_stream << mVertexSymbolicAttributeList[v][i] << " ";
		for (unsigned i = 0; i < mVertexNumericAttributeList[v].size(); i++)
			gspan_stream << mVertexNumericAttributeList[v][i] << " ";
		gspan_stream << endl;
	}
	for (unsigned u = 0; u < mVertexSize; ++u) {
		for (unsigned vpos = 0; vpos < mAdjacencyList[u].size(); ++vpos) {
			unsigned int v = mAdjacencyList[u][vpos].mDestVertexID;
			unsigned e = mAdjacencyList[u][vpos].mEdgeID;
			if (u < v) { // internally there are both u-v and v-u but we want to draw an undirected graph!
				gspan_stream << "e " << u << " " << v << " ";
				for (unsigned i = 0; i < mEdgeSymbolicAttributeList[e].size(); i++)
					gspan_stream << mEdgeSymbolicAttributeList[e][i] << " ";
				for (unsigned i = 0; i < mEdgeNumericAttributeList[e].size(); i++)
					gspan_stream << mEdgeNumericAttributeList[e][i] << " ";
				gspan_stream << endl;
			} else {
			}
		}
	}
	gspan_stream.close();
}

void GraphClass::SaveAsMatlabFile(const string& aFilename, vector<unsigned>& aViewPointList) const {
	//manage viewpoint list
	vector<unsigned> viewpoint_list;
	if (aViewPointList.size() == 0)
		for (unsigned i = 0; i < VertexSize(); i++)
			viewpoint_list.push_back(i);
	else
		viewpoint_list = aViewPointList;

	//extract all vertices within radius R+D from each viewpoint
	set<unsigned> vertex_set;
	for (unsigned i = 0; i < viewpoint_list.size(); ++i) {
		unsigned vid = viewpoint_list[i];
		vector<unsigned> ball = GetNeighborhoodVertexIDList(vid, mHorizon);
		vertex_set.insert(ball.begin(), ball.end());
	}
	//extract induced graph
	GraphClass g;
	vector<unsigned> vertex_map = GetVertexInducedSubGraph(vertex_set, g);
	g.ComputePairwiseDistanceInformation();

	//make inverse vertex map
	vector<int> inverse_vertex_map(VertexSize(), -1);
	for (unsigned i = 0; i < vertex_map.size(); i++)
		inverse_vertex_map[vertex_map[i]] = i;

	//mark vertex label of viewpoint vertices
	for (unsigned i = 0; i < viewpoint_list.size(); ++i) {
		int v_id = inverse_vertex_map[i];
		if (v_id != -1) {
			unsigned size = g.GetVertexSymbolicAttributeList(v_id).size();
			g.SetVertexSymbolicAttribute(v_id, size, "[VP]");
		}
	}

	//output
	string suffix = ".mat";
	//output adjacency matrix
	{
		string filename = aFilename + suffix + ".am";
		std::ofstream matlab_stream;
		matlab_stream.open(filename.c_str(), ios::out);
		matlab_stream.exceptions(std::ifstream::failbit | std::ifstream::badbit);
		for (unsigned i = 0; i < g.VertexSize(); ++i) {
			vector<unsigned> vertex_row(g.VertexSize(), 0);
			vector<unsigned> vertex_id_list = GetVertexAdjacentList(i);
			for (unsigned j = 0; j < vertex_id_list.size(); ++j) {
				unsigned adj_id = vertex_id_list[j];
				vertex_row[adj_id] = 1;
			}
			for (unsigned k = 0; k < g.VertexSize(); ++k) {
				matlab_stream << vertex_row[k] << " ";
			}
			matlab_stream << endl;
		}
		matlab_stream.close();
	}

	//output adjacency list
	{
		string filename = aFilename + suffix + ".al";
		std::ofstream matlab_stream;
		matlab_stream.open(filename.c_str(), ios::out);
		matlab_stream.exceptions(std::ifstream::failbit | std::ifstream::badbit);
		for (unsigned i = 0; i < g.VertexSize(); ++i) {
			matlab_stream << i << " ";
			vector<unsigned> vertex_id_list = GetVertexAdjacentList(i);
			for (unsigned j = 0; j < vertex_id_list.size(); ++j) {
				matlab_stream << vertex_id_list[j] << " ";
			}
			matlab_stream << endl;
		}
		matlab_stream.close();
	}

	//output vertex label
	{
		string filename = aFilename + suffix + ".nl";
		std::ofstream matlab_stream;
		matlab_stream.open(filename.c_str(), ios::out);
		matlab_stream.exceptions(std::ifstream::failbit | std::ifstream::badbit);
		for (unsigned i = 0; i < g.VertexSize(); i++) {
			string vertex_label = "";
			vector<string> vertex_label_list = g.GetVertexSymbolicAttributeList(i);
			for (unsigned j = 0; j < vertex_label_list.size(); ++j) {
				if (vertex_label_list[j] != "") {
					vertex_label += vertex_label_list[j];
					if (j < vertex_label_list.size() - 1)
						vertex_label += "_";
				}
			}
			matlab_stream << vertex_label << endl;
		}
		matlab_stream.close();
	}

	//output edge label
	{
		string filename = aFilename + suffix + ".el";
		std::ofstream matlab_stream;
		matlab_stream.open(filename.c_str(), ios::out);
		matlab_stream.exceptions(std::ifstream::failbit | std::ifstream::badbit);
		for (unsigned i = 0; i < g.VertexSize(); ++i) {
			vector<unsigned> vertex_id_list = g.GetVertexAdjacentList(i);
			if (vertex_id_list.size() != 0) {
				vector<unsigned> edge_id_list = g.GetEdgeAdjacentList(i);
				for (unsigned j = 0; j < vertex_id_list.size(); ++j) {
					string edge_label = "";
					unsigned src = i;
					unsigned dest = vertex_id_list[j];
					unsigned edge_id = edge_id_list[j];
					vector<string> edge_label_list = g.GetEdgeSymbolicAttributeList(edge_id);
					for (unsigned k = 0; k < edge_label_list.size(); ++k) {
						if (edge_label_list[k] != "") {
							edge_label += edge_label_list[k];
							if (k < edge_label_list.size() - 1)
								edge_label += "_";
						}
					}
					matlab_stream << src << " " << dest << " " << edge_label << endl;
				}
			}
		}
		matlab_stream.close();
	}

}

void GraphClass::ExportGraph(const string& aFilename, const string& aFormat) const {
	if (aFormat == "dot")
		SaveAsDotFile(aFilename + "." + aFormat);
	else if (aFormat == "gml")
		SaveAsGMLFile(aFilename + "." + aFormat);
	else if (aFormat == "gdl")
		SaveAsGDLFile(aFilename + "." + aFormat);
	else if (aFormat == "csv")
		SaveAsCSVFile(aFilename + "." + aFormat);
	else if (aFormat == "gspan")
		SaveAsGspanFile(aFilename + "." + aFormat);
	else
		throw std::out_of_range("ERROR18: Invalid export format in GraphClass::ExportGraph()");
}

void GraphClass::SetSliceID(unsigned aID, const string& aSliceID) {
	if (aID >= mSliceIdList.size())
		mSliceIdList.resize(2 * mSliceIdList.size());
	mSliceIdList[aID] = aSliceID;
}

string GraphClass::GetSliceID(unsigned aID) const {
	return mSliceIdList[aID];
}

void GraphClass::SetVertexKernelPoint(unsigned aID, bool aState) {
	mTopologicalChangeOccurrence = true;
	SetVertexStatusAttributeList(aID, KERNEL_POINT_ID, aState);
}
bool GraphClass::GetVertexKernelPoint(unsigned aID) const {
	return GetVertexStatusAttribute(aID, KERNEL_POINT_ID);
}
void GraphClass::SetVertexKind(unsigned aID, bool aKind) {
	SetVertexStatusAttributeList(aID, KIND_ID, aKind);
}
bool GraphClass::GetVertexKind(unsigned aID) const {
	return GetVertexStatusAttribute(aID, KIND_ID);
}
void GraphClass::SetVertexViewPoint(unsigned aID, bool aState) {
	SetVertexStatusAttributeList(aID, VIEWPOINT_ID, aState);
}
bool GraphClass::GetVertexViewPoint(unsigned aID) const {
	return GetVertexStatusAttribute(aID, VIEWPOINT_ID);
}
void GraphClass::SetVertexAlive(unsigned aID, bool aState) {
	SetVertexDead(aID, !aState);
}
bool GraphClass::GetVertexAlive(unsigned aID) const {
	return !GetVertexDead(aID);
}
void GraphClass::SetVertexDead(unsigned aID, bool aState) {
	mTopologicalChangeOccurrence = true;
	SetVertexStatusAttributeList(aID, DEAD_ID, aState);
}
void GraphClass::KillVertices(std::string aLabel) {
	mTopologicalChangeOccurrence = true;
	for (unsigned v = 0; v < mVertexSize; ++v) {
		if (GetVertexLabel(v) == aLabel) {
			SetVertexDead(v, true);
			cout << "Graph_id:" << mGraphID << " killed_vertex_id:" << v << " label:" << vertex_label_serialize(v, " - ") << std::endl; ////FIXME: only for debugging purposes
		}
	}
}

bool GraphClass::GetVertexDead(unsigned aID) const {
	return GetVertexStatusAttribute(aID, DEAD_ID);
}

bool GraphClass::GetVertexAbstraction(unsigned aID) const {
	return GetVertexStatusAttribute(aID, ABSTRACTION_ID);
}
void GraphClass::SetVertexAbstraction(unsigned aID, bool aStatus) {
	SetVertexStatusAttributeList(aID, ABSTRACTION_ID, aStatus);
}

void GraphClass::SetVertexLabel(unsigned aID, const string& aLabel) {
	SetVertexSymbolicAttribute(aID, LABEL_VERTEX_ATTRIBUTE_ID, aLabel);
}
string GraphClass::GetVertexLabel(unsigned aID) const {
	return GetVertexSymbolicAttribute(aID, LABEL_VERTEX_ATTRIBUTE_ID);
}
string GraphClass::GetVertexLabelConcatenated(unsigned aID) const {
	return GetVertexSymbolicAttribute(aID, LABEL_VERTEX_ATTRIBUTE_ID);
}
string GraphClass::GetEdgeLabel(unsigned aSrcID, unsigned aDestID) const {
	return GetEdgeSymbolicAttribute(aSrcID, aDestID, EDGE_ATTRIBUTE_ID);
}
string GraphClass::GetEdgeLabel(unsigned aEdgeID) const {
	return GetEdgeSymbolicAttribute(aEdgeID, EDGE_ATTRIBUTE_ID);
}
string GraphClass::GetEdgeLabelConcatenated(unsigned aSrcID, unsigned aDestID) const {
	return GetEdgeSymbolicAttribute(aSrcID, aDestID, EDGE_ATTRIBUTE_ID);
}
string GraphClass::GetEdgeLabelConcatenated(unsigned aEdgeID) const {
	return GetEdgeSymbolicAttribute(aEdgeID, EDGE_ATTRIBUTE_ID);
}
void GraphClass::SetEdgeLabel(unsigned aSrcID, unsigned aDestID, const string& aLabel) {
	SetEdgeSymbolicAttribute(aSrcID, aDestID, EDGE_ATTRIBUTE_ID, aLabel);
}
bool GraphClass::GetEdgeAbstractionOf(unsigned aSrcID, unsigned aDestID) const {
	return GetEdgeStatusAttribute(aSrcID, aDestID, EDGE_ABSTRACTIONOF_ID);
}
bool GraphClass::GetEdgeAbstractionOf(unsigned aEdgeID) const {
	return GetEdgeStatusAttribute(aEdgeID, EDGE_ABSTRACTIONOF_ID);
}
void GraphClass::SetEdgeAbstractionOf(unsigned aSrcID, unsigned aDestID, bool aStatus) {
	SetEdgeStatusAttribute(aSrcID, aDestID, EDGE_ABSTRACTIONOF_ID, aStatus);
}
void GraphClass::SetEdgeAbstractionOf(unsigned aEdgeID, bool aStatus) {
	SetEdgeStatusAttribute(aEdgeID, EDGE_ABSTRACTIONOF_ID, aStatus);
}
bool GraphClass::GetEdgePartOf(unsigned aSrcID, unsigned aDestID) const {
	return GetEdgeStatusAttribute(aSrcID, aDestID, EDGE_PARTOF_ID);
}
bool GraphClass::GetEdgePartOf(unsigned aEdgeID) const {
	return GetEdgeStatusAttribute(aEdgeID, EDGE_PARTOF_ID);
}
void GraphClass::SetEdgePartOf(unsigned aSrcID, unsigned aDestID, bool aStatus) {
	SetEdgeStatusAttribute(aSrcID, aDestID, EDGE_PARTOF_ID, aStatus);
}
void GraphClass::SetEdgePartOf(unsigned aEdgeID, bool aStatus) {
	SetEdgeStatusAttribute(aEdgeID, EDGE_PARTOF_ID, aStatus);
}
bool GraphClass::Check() const {
	if (VertexSize() == 0)
		throw logic_error("ERROR14: Empty data structure: vertex set");
	//if (EdgeSize()==0) throw logic_error("ERROR15: Empty data structure: edge set");
	if (mSrcDistanceMaptoDestList.size() == 0)
		throw logic_error("ERROR16: Empty data structure: (src,dest) -> distance map");
	if (mSrcDistanceMaptoDestList.size() == 0)
		throw logic_error("ERROR17: Empty data structure: (src,distance) -> dest list map");
	return true;
}

/**
 Returns a vector of ids of vertices adjacent to aID that are
 ALIVE. Overriden function from
 BaseGraphClass::GetVertexAdjacentList(unsigned aID)const.
 */
vector<unsigned> GraphClass::GetVertexAdjacentList(unsigned aID) const {
	vector<unsigned> adjacent_list;
	for (unsigned i = 0; i < mAdjacencyList[aID].size(); ++i) {
		unsigned vid = mAdjacencyList[aID][i].mDestVertexID;
		if (GetVertexAlive(vid))
			adjacent_list.push_back(vid);
	}
	return adjacent_list;
}

void GraphClass::ComputePairwiseDistanceInformation(int aHorizon, vector<unsigned> aViewPointList) const {
	if (aHorizon == -1)
		mHorizon = VertexSize();
	else
		mHorizon = min((unsigned) aHorizon, VertexSize());
	if (mTopologicalChangeOccurrence == true) {
		for (unsigned i = 0; i < VertexSize(); i++) {
			if (GetVertexDead(i) == false) // Paolo
				if (GetVertexAbstraction(i) == false)
					SingleVertexBoundedBreadthFirstVisit(i, mHorizon, mSrcDestMaptoDistance);
		}

		//init topological cache
		mSrcDistanceMaptoDestList.clear();
		for (unsigned i = 0; i < VertexSize(); ++i) {
			vector<vector<unsigned> > neighbour_list_at_given_distance;
			for (unsigned j = 0; j <= mHorizon; ++j) {
				neighbour_list_at_given_distance.push_back(vector<unsigned>());
			}
			mSrcDistanceMaptoDestList.push_back(neighbour_list_at_given_distance);
		}

		//compute [(src,distance) \mapto list] map from [(src,dest) \mapto distance] map
		for (map<pair<unsigned, unsigned>, int>::iterator it = mSrcDestMaptoDistance.begin(); it != mSrcDestMaptoDistance.end(); ++it) {
			unsigned src_id = it->first.first;
			unsigned dest_id = it->first.second;
			unsigned distance = it->second;
			assert(distance<=mHorizon);
			mSrcDistanceMaptoDestList[src_id][distance].push_back(dest_id);
		}

		mTopologicalChangeOccurrence = false;
	}
}

void GraphClass::SingleVertexBoundedBreadthFirstVisit(unsigned aRootVertexIndex, int aRadius, map<pair<unsigned, unsigned>, int>& oSrcDestMaptoDistance) const {
	map<int, int> dest_mapto_distance;
	dest_mapto_distance[aRootVertexIndex] = 0;
	map<int, bool> already_explored; //NOTE: we use a map instead of a vector since the limited depth breadth first visit can visit much fewer vertices than there are vertices in total
	already_explored[aRootVertexIndex] = true;
	queue<int> q;
	q.push(aRootVertexIndex); //initialize queue with the root vertex
	while (q.empty() == false) {
		int u = q.front();
		for (unsigned j = 0; j < mAdjacencyList[u].size(); j++) {
			int v = mAdjacencyList[u][j].mDestVertexID;
			if (already_explored[v] == true || GetVertexDead(v) == true || GetVertexAbstraction(v) == true) { //do nothing, ignore the vertex
			} else {
				if (dest_mapto_distance[u] + 1 <= aRadius) {
					dest_mapto_distance[v] = dest_mapto_distance[u] + 1;
					already_explored[v] = true;
					q.push(v);
				}
			}
		}
		q.pop();
	}
	//compute [(src,dest) \mapto distance] map
	for (map<int, int>::const_iterator it = dest_mapto_distance.begin(); it != dest_mapto_distance.end(); ++it) {
		unsigned dest_vertex_id = (unsigned) (it->first);
		int distance = it->second;
		oSrcDestMaptoDistance.insert(make_pair(make_pair(aRootVertexIndex, dest_vertex_id), distance));
	}
}

vector<unsigned> GraphClass::GetFixedDistanceVertexIDList(unsigned aSrcID, int aDistance) const {
	if (mTopologicalChangeOccurrence == true)
		ComputePairwiseDistanceInformation();
	if (aDistance > (int) mHorizon || aDistance > (int) VertexSize())
		return vector<unsigned>();
	else
		return mSrcDistanceMaptoDestList[aSrcID][aDistance];
}

int GraphClass::PairwiseDistance(unsigned aSrcID, unsigned aDestID) const {
	if (mTopologicalChangeOccurrence == true)
		ComputePairwiseDistanceInformation();
	if (mSrcDestMaptoDistance.count(make_pair(aSrcID, aDestID)) == 0)
		return -1;
	else
		return (mSrcDestMaptoDistance.find(make_pair(aSrcID, aDestID)))->second;
}

set<unsigned> GraphClass::GetUnionShortestPathsVertexIDList(unsigned aSrcID, unsigned aDestID, unsigned aDistance) const {
	if (mTopologicalChangeOccurrence == true)
		ComputePairwiseDistanceInformation();
	return GetUnionShortestPathsVertexIDList(aSrcID, aDestID, aDistance, aDistance);
}

set<unsigned> GraphClass::GetUnionShortestPathsVertexIDList(unsigned aSrcID, unsigned aDestID, unsigned aDistance, unsigned aRadius) const {
	if (mTopologicalChangeOccurrence == true)
		ComputePairwiseDistanceInformation();
	set<unsigned> union_shortest_paths_set;
	for (unsigned d = 0; d <= aRadius; d++) {
		//get all vertices at distance d from src
		vector<unsigned> src_neighbors = GetFixedDistanceVertexIDList(aSrcID, d);
		set<unsigned> src_neighbors_set;
		for (unsigned i = 0; i < src_neighbors.size(); i++)
			src_neighbors_set.insert(src_neighbors[i]);
		//get all vertices at distance aDistance-d from dest
		vector<unsigned> dest_neighbors = GetFixedDistanceVertexIDList(aDestID, aDistance - d);
		set<unsigned> dest_neighbors_set;
		for (unsigned i = 0; i < dest_neighbors.size(); i++)
			dest_neighbors_set.insert(dest_neighbors[i]);
		//store intersection set
		set_intersection(src_neighbors_set.begin(), src_neighbors_set.end(), dest_neighbors_set.begin(), dest_neighbors_set.end(), inserter(union_shortest_paths_set, union_shortest_paths_set.begin()));
	}
	return union_shortest_paths_set;
}

set<unsigned> GraphClass::GetUnionThickShortestPathsVertexIDSet(unsigned aSrcID, unsigned aDestID, unsigned aDistance, unsigned aThickness) const {
	if (mTopologicalChangeOccurrence == true)
		ComputePairwiseDistanceInformation();
	set<unsigned> path = GetUnionShortestPathsVertexIDList(aSrcID, aDestID, aDistance);
	set<unsigned> thick_path;
	for (set<unsigned>::iterator it = path.begin(); it != path.end(); ++it) {
		unsigned id = *it;
		//for each vertex extract neighborhood subgraph
		vector<unsigned> neighborhood = GetNeighborhoodVertexIDList(id, aThickness);
		for (unsigned i = 0; i < neighborhood.size(); ++i)
			thick_path.insert(neighborhood[i]);
	}
	return thick_path;
}

vector<unsigned> GraphClass::GetNeighborhoodVertexIDList(unsigned aSrcID, unsigned aRadius) const {
	if (mTopologicalChangeOccurrence == true)
		ComputePairwiseDistanceInformation();
	vector<unsigned> neighborhood;
	for (unsigned d = 0; d <= aRadius; d++) {
		vector<unsigned> circle = GetFixedDistanceVertexIDList(aSrcID, d);
		for (unsigned i = 0; i < circle.size(); ++i)
			neighborhood.push_back(circle[i]);
	}
	return neighborhood;
}

//Needed for DDK kernel
void GraphClass::SingleVertexBoundedBreadthFirstVisitTree(unsigned aRootVertexIndex, int aRadius, map<pair<unsigned, unsigned>, int>& oSrcDestMaptoDistance, map<unsigned, vector<unsigned> >& MapNodetoParents, map<unsigned, vector<unsigned> >& MapNodetoChildren, vector<unsigned>& TopologicalSort, int & maxLevel) const {
	map<int, int> dest_mapto_distance;
	dest_mapto_distance[aRootVertexIndex] = 0;
	map<int, bool> already_explored; //NOTE: we use a map instead of a vector since the limited depth breadth first visit can visit much fewer vertices than there are vertices in total
	already_explored[aRootVertexIndex] = true;
	queue<int> q;
	q.push(aRootVertexIndex);//initialize queue with the root vertex
	TopologicalSort.push_back(aRootVertexIndex);
	while (q.empty() == false) {
		//first vertex
		int u = q.front();
		//loop all adjacent vertices
		for (unsigned j = 0; j < mAdjacencyList[u].size(); j++) {
			//second vertex
			int v = mAdjacencyList[u][j].mDestVertexID;
			//if already explored or dead or abstract, do nothing TODO -> maybe multiple genitors!
			if (already_explored[v] == true && dest_mapto_distance[u] + 1 <= aRadius){
				//if there is another parent, add that to the parent / children lists
				// if distance[u] is distance[v]-1, i.e. u is a parent of u on the previous level, then i have to add it
				if (dest_mapto_distance[v] > dest_mapto_distance[u]){ // era == e u+1
			//		Diamond structure
					MapNodetoParents[v].push_back(u);
					MapNodetoChildren[u].push_back(v);

				}

				/*
				  			if (dest_mapto_distance[v] == dest_mapto_distance[u]+1){
					MapNodetoParents[v].push_back(u);
					MapNodetoChildren[u].push_back(v);

				}
				 */

			}

			if (already_explored[v] == true || GetVertexDead(v) == true || GetVertexAbstraction(v) == true) { //do nothing, ignore the vertex
			} else {
				if (dest_mapto_distance[u] + 1 <= aRadius) {
					dest_mapto_distance[v] = dest_mapto_distance[u] + 1;
					//modified: record the maximum depthf the visit
					if (dest_mapto_distance[v] > maxLevel){
						 maxLevel = dest_mapto_distance[v];
					 }
					already_explored[v] = true;
					q.push(v);
					TopologicalSort.push_back(v);
					//update parent / children maps
					MapNodetoParents[v].push_back(u);
					MapNodetoChildren[u].push_back(v);
				}
			}
		}
		q.pop();
	}
	//compute [(src,dest) \mapto distance] map
	for (map<int, int>::const_iterator it = dest_mapto_distance.begin(); it != dest_mapto_distance.end(); ++it) {
		unsigned dest_vertex_id = (unsigned) (it->first);
		int distance = it->second;
		oSrcDestMaptoDistance.insert(make_pair(make_pair(aRootVertexIndex, dest_vertex_id), distance));
	}
}
